# Supplementary material for: Clinical cell-surface targets in metastatic and primary solid cancers
Source: JCI Insight. 2024 Sep 24;9(18):e183674. doi: 10.1172/jci.insight.183674 (PMC11457844; doi:10.1172/jci.insight.183674)
Supplement: Supplemental tables 1-4 [file jciinsight-9-183674-s068.xlsx]

## Sheet: TableS1
ID	Status	Phase	Target	Class
NCT00005992	Unknown status	1	FOLH1	ADC
NCT00009750	Unknown status	1	MUC1	RPT
NCT00009763	Unknown status	1	MUC1	RPT
NCT00043212	Withdrawn	3	FOLH1	ADC
NCT00065429	Completed	2	NCAM1	ADC
NCT00089245	Active, not recruiting	1	CD276	RPT
NCT00189345	Completed	2	EPCAM	BiTE
NCT00326885	Completed	2	EPCAM	BiTE
NCT00352833	Completed	2	EPCAM	BiTE
NCT00412828	Completed	2	GPNMB	ADC
NCT00464893	Completed	2	EPCAM	BiTE
NCT00509769	Completed	2	ERBB2	ADC
NCT00538668	Completed	1	FOLH1	RPT
NCT00563836	Completed	2	EPCAM	BiTE
NCT00635596	Completed	1	EPCAM	BiTE
NCT00673829	Suspended	1	CEACAM5	CAR-T
NCT00679211	Completed	2	ERBB2	ADC
NCT00679341	Completed	2	ERBB2	ADC
NCT00704158	Completed	2	GPNMB	ADC
NCT00738452	Completed	1	CEACAM5	RPT
NCT00781612	Recruiting	2	ERBB2	ADC
NCT00829166	Completed	3	ERBB2	ADC
NCT00836654	Completed	3	EPCAM	BiTE
NCT00859781	Active, not recruiting	2	FOLH1	RPT
NCT00860860	Completed	1	CEACAM5	RPT
NCT00875979	Completed	2	ERBB2	ADC
NCT00928330	Completed	1	ERBB2	ADC
NCT00932373	Completed	1	ERBB2	ADC
NCT00934856	Completed	2	ERBB2	ADC
NCT00943670	Completed	2	ERBB2	ADC
NCT00951665	Completed	2	ERBB2	ADC
NCT00967577	Completed	1	FOLH1	RPT
NCT01015911	Completed	1	CD70	ADC
NCT01042379	Recruiting	2	ERBB2	ADC
NCT01065246	Completed	2	EPCAM	BiTE
NCT01099644	Terminated	1	CD276	RPT
NCT01120184	Completed	3	ERBB2	ADC
NCT01156753	Completed	2	GPNMB	ADC
NCT01156870	Completed	1	CA6	ADC
NCT01166490	Completed	1	SLC44A4	ADC
NCT01196052	Completed	2	ERBB2	ADC
NCT01205022	Completed	1	CEACAM5	RPT
NCT01221675	Completed	2	CEACAM5	RPT
NCT01240720	Completed	2	TNC	RPT
NCT01246440	Completed	2	EPCAM	BiTE
NCT01270698	Completed	1	CEACAM5	ADC
NCT01273402	Withdrawn	1	CEACAM5	RPT
NCT01284231	Completed	1	CEACAM5	BiTE
NCT01320683	Terminated	2	CEACAM5	RPT
NCT01355965	Completed	1	MSLN	CAR-T
NCT01384253	Completed	1	ERBB2	RPT
NCT01414283	Completed	1	FOLH1	ADC
NCT01414296	Completed	1	FOLH1	ADC
NCT01419197	Completed	3	ERBB2	ADC
NCT01439152	Completed	1	MSLN	ADC
NCT01461538	Completed	2	TNFRSF8	ADC
NCT01475006	Completed	1	EGFR	ADC
NCT01494662	Active, not recruiting	2	ERBB2	ADC
NCT01497821	Completed	1	CD70	ADC
NCT01504256	Completed	2	EPCAM	BiTE
NCT01513083	Completed	1	ERBB2	ADC
NCT01565200	Active, not recruiting	2	ERBB2	ADC
NCT01577758	Completed	1	GUCY2C	ADC
NCT01605318	Withdrawn	2	CEACAM5	ADC
NCT01609556	Completed	1	FOLR1	ADC
NCT01631552	Completed	2	TACSTD2	ADC
NCT01641939	Terminated	3	ERBB2	ADC
NCT01672775	Completed	1	ENPP3	ADC
NCT01677390	Terminated	1	CD70	ADC
NCT01695044	Completed	2	FOLH1	ADC
NCT01702558	Terminated	2	ERBB2	ADC
NCT01702571	Completed	3	ERBB2	ADC
NCT01723475	Completed	1	FOLH1	BiTE
NCT01741727	Completed	1	EGFR	ADC
NCT01745965	Active, not recruiting	2	ERBB2	ADC
NCT01772472	Active, not recruiting	3	ERBB2	ADC
NCT01800695	Completed	1	EGFR	ADC
NCT01815528	Completed	2	EPCAM	BiTE
NCT01816035	Completed	1	ERBB2	ADC
NCT01835236	Completed	2	ERBB2	ADC
NCT01837602	Completed	1	MET	CAR-T
NCT01851200	Completed	2	TNFRSF8	ADC
NCT01853748	Active, not recruiting	2	ERBB2	ADC
NCT01856933	Completed	2	FOLH1	ADC
NCT01897415	Completed	1	MSLN	CAR-T
NCT01901653	Completed	2	DLL3	ADC
NCT01915472	Withdrawn	2	CEACAM5	ADC
NCT01963715	Terminated	1	EGFR	ADC
NCT01966471	Completed	3	ERBB2	ADC
NCT01969643	Completed	1	SLC39A6	ADC
NCT01975142	Completed	2	ERBB2	ADC
NCT01976169	Completed	1	ERBB2	ADC
NCT01983501	Completed	1	ERBB2	ADC
NCT01997333	Completed	2	GPNMB	ADC
NCT02001623	Completed	2	F3	ADC
NCT02020135	Completed	2	FOLH1	ADC
NCT02038010	Completed	1	ERBB2	ADC
NCT02073487	Completed	2	ERBB2	ADC
NCT02073916	Completed	1	ERBB2	ADC
NCT02078752	Terminated	1	EFNA4	ADC
NCT02091999	Completed	1	NECTIN4	ADC
NCT02099058	Active, not recruiting	1	MET	ADC
NCT02111850	Completed	2	MAGEA3	CAR-T
NCT02131064	Completed	3	ERBB2	ADC
NCT02135159	Completed	1	ERBB2	ADC
NCT02144012	Terminated	3	ERBB2	ADC
NCT02159716	Completed	1	MSLN	CAR-T
NCT02161679	Withdrawn	2	TACSTD2	ADC
NCT02213744	Terminated	3	ERBB2	ADC
NCT02216890	Completed	1	CD70	ADC
NCT02221505	Terminated	1	KIT	ADC
NCT02236000	Completed	2	ERBB2	ADC
NCT02248805	Completed	1	GPA33	BiTE
NCT02262910	Completed	1	FOLH1	BiTE
NCT02277717	Completed	1	ERBB2	ADC
NCT02289833	Completed	2	ERBB2	ADC
NCT02291614	Terminated	1	CEACAM5	BiTE
NCT02300922	Terminated	2	CEACAM5	RPT
NCT02302339	Terminated	2	GPNMB	ADC
NCT02314481	Active, not recruiting	2	ERBB2	ADC
NCT02318901	Terminated	2	ERBB2	ADC
NCT02324257	Completed	1	CEACAM5	BiTE
NCT02326974	Active, not recruiting	2	ERBB2	ADC
NCT02341625	Terminated	2	MSLN	ADC
NCT02343406	Completed	2	EGFR	ADC
NCT02363283	Completed	2	GPNMB	ADC
NCT02390427	Active, not recruiting	1	ERBB2	ADC
NCT02414269	Active, not recruiting	2	MSLN	CAR-T
NCT02448420	Active, not recruiting	2	ERBB2	ADC
NCT02452554	Completed	2	NCAM1	ADC
NCT02465060	Active, not recruiting	2	ERBB2	ADC
NCT02485119	Completed	1	MSLN	ADC
NCT02487979	Completed	2	GPNMB	ADC
NCT02498912	Active, not recruiting	1	MUC16	CAR-T
NCT02500914	Terminated	1	FOLR1	ADC
NCT02512237	Terminated	1	ERBB2	ADC
NCT02529553	Completed	1	FGFR3	ADC
NCT02541370	Completed	2	PROM1	CAR-T
NCT02552121	Completed	2	F3	ADC
NCT02562378	Completed	1	ERBB2	ADC
NCT02564900	Active, not recruiting	1	ERBB2	ADC
NCT02565758	Completed	1	LRRC15	ADC
NCT02568839	Active, not recruiting	3	ERBB2	ADC
NCT02573324	Completed	3	EGFR	ADC
NCT02574455	Completed	3	TACSTD2	ADC
NCT02580747	Unknown status	1	MSLN	CAR-T
NCT02587689	Unknown status	2	MUC1	CAR-T
NCT02590263	Completed	2	EGFR	ADC
NCT02602067	Terminated	1	TNC	RPT
NCT02605915	Completed	1	ERBB2	ADC
NCT02606305	Completed	2	FOLR1	ADC
NCT02610140	Completed	2	MSLN	ADC
NCT02617134	Unknown status	2	MUC1	CAR-T
NCT02620865	Completed	2	EGFR	BiTE
NCT02631876	Completed	3	FOLR1	ADC
NCT02639091	Completed	1	MSLN	ADC
NCT02639182	Completed	2	ENPP3	ADC
NCT02650713	Completed	1	CEACAM5	BiTE
NCT02657343	Completed	2	ERBB2	ADC
NCT02658084	Terminated	2	ERBB2	ADC
NCT02658734	Completed	4	ERBB2	ADC
NCT02674568	Completed	2	DLL3	ADC
NCT02675829	Recruiting	2	ERBB2	ADC
NCT02689219	Terminated	2	TNFRSF8	ADC
NCT02696642	Completed	1	MSLN	ADC
NCT02706392	Terminated	1	ROR1	CAR-T
NCT02709889	Terminated	2	DLL3	ADC
NCT02713828	Terminated	2	GPNMB	ADC
NCT02725541	Withdrawn	2	ERBB2	ADC
NCT02744287	Suspended	2	PSCA	CAR-T
NCT02751918	Completed	1	MSLN	ADC
NCT02780011	Withdrawn	1	TNFRSF8	ADC
NCT02792114	Active, not recruiting	1	MSLN	CAR-T
NCT02819999	Terminated	1	DLL3	ADC
NCT02824042	Completed	1	MSLN	ADC
NCT02830724	Recruiting	2	CD70	CAR-T
NCT02833766	Terminated	2	EGFR	ADC
NCT02837991	Terminated	1	HAVCR1	ADC
NCT02839681	Terminated	2	MSLN	ADC
NCT02839954	Unknown status	2	MUC1	CAR-NK
NCT02874664	Completed	1	DLL3	ADC
NCT02908451	Terminated	1	TFRC	ADC
NCT02915445	Active, not recruiting	1	EPCAM	CAR-T
NCT02924883	Completed	2	ERBB2	ADC
NCT02932956	Active, not recruiting	1	GPC3	CAR-T
NCT02947152	Terminated	1	CDH6	ADC
NCT02952729	Completed	1	ERBB2	ADC
NCT02980341	Completed	2	ERBB3	ADC
NCT02984683	Terminated	2	CA6	ADC
NCT02988817	Completed	2	AXL	ADC
NCT02988843	Terminated	2	TNFRSF8	ADC
NCT02996825	Active, not recruiting	1	FOLR1	ADC
NCT02999672	Completed	2	ERBB2	ADC
NCT03000257	Completed	1	DLL3	ADC
NCT03007030	Recruiting	2	TNFRSF8	ADC
NCT03023722	Completed	2	MSLN	ADC
NCT03026166	Terminated	2	DLL3	ADC
NCT03030001	Unknown status	2	MSLN	CAR-T
NCT03032107	Active, not recruiting	1	ERBB2	ADC
NCT03033511	Terminated	3	DLL3	ADC
NCT03042468	Active, not recruiting	2	FOLH1	RPT
NCT03045393	Withdrawn	1	FOLR1	ADC
NCT03060356	Terminated	1	MET	CAR-T
NCT03061812	Completed	3	DLL3	ADC
NCT03070990	Completed	1	NECTIN4	ADC
NCT03084939	Completed	3	ERBB2	ADC
NCT03086239	Completed	1	DLL3	ADC
NCT03102320	Completed	1	MSLN	ADC
NCT03106077	Completed	2	FOLR1	ADC
NCT03126630	Active, not recruiting	2	MSLN	ADC
NCT03146637	Unknown status	2	MUC1	BiTE
NCT03149549	Completed	2	ALCAM	ADC
NCT03153163	Completed	1	ERBB2	ADC
NCT03179007	Unknown status	2	MUC1	CAR-T
NCT03182803	Unknown status	2	MSLN	CAR-T
NCT03182816	Unknown status	2	EGFR	CAR-T
NCT03185468	Unknown status	2	FOLR1	CAR-T
NCT03190967	Terminated	2	ERBB2	ADC
NCT03203616	Withdrawn	2	ERBB2	ADC
NCT03219333	Completed	2	NECTIN4	ADC
NCT03225937	Unknown status	2	ERBB2	ADC
NCT03243331	Completed	1	PTK7	ADC
NCT03245736	Completed	2	F3	ADC
NCT03248492	Active, not recruiting	2	ERBB2	ADC
NCT03255070	Active, not recruiting	1	ERBB2	ADC
NCT03260491	Active, not recruiting	1	ERBB3	ADC
NCT03262935	Completed	3	ERBB2	ADC
NCT03269526	Active, not recruiting	2	EGFR	BiTE
NCT03272334	Recruiting	2	ERBB2	BiTE
NCT03276572	Completed	1	FOLH1	RPT
NCT03281824	Completed	1	ERBB2	ADC
NCT03288545	Active, not recruiting	2	NECTIN4	ADC
NCT03296696	Completed	1	EGFR	BiTE
NCT03310957	Active, not recruiting	2	SLC39A6	ADC
NCT03316638	Active, not recruiting	2	IGF1R	ADC
NCT03319628	Active, not recruiting	2	SLC34A2	ADC
NCT03319940	Recruiting	1	DLL3	BiTE
NCT03325816	Completed	2	SSTR2	RPT
NCT03326258	Withdrawn	2	GPNMB	ADC
NCT03329690	Completed	2	ERBB2	ADC
NCT03334487	Withdrawn	3	DLL3	ADC
NCT03334617	Active, not recruiting	2	ERBB2	ADC
NCT03337698	Recruiting	2	TACSTD2	ADC
NCT03344250	Active, not recruiting	1	EGFR	BiTE
NCT03356795	Unknown status	2	FOLH1	CAR-T
NCT03364348	Completed	1	ERBB2	ADC
NCT03366428	Completed	1	ERBB2	ADC
NCT03368196	Completed	1	ERBB2	ADC
NCT03383692	Completed	1	ERBB2	ADC
NCT03383978	Recruiting	1	ERBB2	CAR-NK
NCT03384940	Completed	2	ERBB2	ADC
NCT03386942	Completed	1	FOLR1	ADC
NCT03401385	Recruiting	1	TACSTD2	ADC
NCT03403725	Terminated	1	LY75	ADC
NCT03406858	Completed	2	ERBB2	BiTE
NCT03411915	Completed	1	SSTR2	BiTE
NCT03418558	Unknown status	2	ERBB2	ADC
NCT03419403	Terminated	3	EGFR	ADC
NCT03424005	Recruiting	2	TACSTD2	ADC
NCT03425279	Recruiting	2	AXL	ADC
NCT03429101	Terminated	1	ERBB2	ADC
NCT03438396	Completed	2	F3	ADC
NCT03448042	Recruiting	1	ERBB2	BiTE
NCT03449030	Terminated	1	GUCY2C	ADC
NCT03454750	Active, not recruiting	2	FOLH1	RPT
NCT03455556	Terminated	1	MSLN	ADC
NCT03473691	Withdrawn	1	GPNMB	ADC
NCT03474107	Active, not recruiting	3	NECTIN4	ADC
NCT03485209	Recruiting	2	F3	ADC
NCT03490838	Terminated	1	FOLH1	RPT
NCT03504488	Recruiting	2	ROR2	ADC
NCT03505710	Active, not recruiting	2	ERBB2	ADC
NCT03507452	Completed	1	MSLN	RPT
NCT03523572	Unknown status	1	ERBB2	ADC
NCT03523585	Active, not recruiting	3	ERBB2	ADC
NCT03529110	Active, not recruiting	3	ERBB2	ADC
NCT03530696	Completed	2	ERBB2	ADC
NCT03531632	Completed	2	GPA33	BiTE
NCT03539536	Active, not recruiting	2	MET	ADC
NCT03543358	Completed	2	DLL3	ADC
NCT03543813	Active, not recruiting	2	TFRC	ADC
NCT03545815	Unknown status	1	MSLN	CAR-T
NCT03547973	Recruiting	2	TACSTD2	ADC
NCT03552471	Active, not recruiting	1	FOLR1	ADC
NCT03564340	Recruiting	2	MUC16	BiTE
NCT03574753	Completed	2	MET	ADC
NCT03575819	Active, not recruiting	1	CD46	ADC
NCT03577028	Active, not recruiting	2	FOLH1	BiTE
NCT03585764	Recruiting	1	FOLR1	CAR-T
NCT03587311	Active, not recruiting	2	MSLN	ADC
NCT03587740	Active, not recruiting	2	ERBB2	ADC
NCT03602079	Completed	2	ERBB2	ADC
NCT03606174	Terminated	2	NECTIN4	ADC
NCT03615313	Unknown status	2	MSLN	CAR-T
NCT03621982	Terminated	1	ISG20	ADC
NCT03657043	Completed	2	F3	ADC
NCT03658447	Completed	2	FOLH1	RPT
NCT03692637	Unknown status	1	MSLN	CAR-NK
NCT03692663	Recruiting	1	FOLH1	CAR-NK
NCT03706326	Unknown status	2	MUC1	CAR-T
NCT03709082	Active, not recruiting	2	ERBB2	ADC
NCT03724747	Active, not recruiting	1	FOLH1	RPT
NCT03725761	Recruiting	2	TACSTD2	ADC
NCT03726879	Completed	3	ERBB2	ADC
NCT03729596	Terminated	2	CD276	ADC
NCT03734029	Active, not recruiting	3	ERBB2	ADC
NCT03740256	Recruiting	1	ERBB2	CAR-T
NCT03742102	Recruiting	2	ERBB2	ADC
NCT03746431	Recruiting	2	IGF1R	RPT
NCT03747965	Unknown status	1	MSLN	CAR-T
NCT03748186	Recruiting	1	FOLR1	ADC
NCT03780075	Recruiting	1	FOLH1	RPT
NCT03784599	Terminated	2	ERBB2	ADC
NCT03786081	Active, not recruiting	2	F3	ADC
NCT03792841	Completed	1	FOLH1	BiTE
NCT03805594	Active, not recruiting	1	FOLH1	RPT
NCT03816358	Active, not recruiting	1	MSLN	ADC
NCT03820063	Active, not recruiting	2	ERBB2	ADC
NCT03822871	Completed	1	FOLH1	RPT
NCT03832361	Recruiting	2	FOLR1	ADC
NCT03835819	Recruiting	2	FOLR1	ADC
NCT03836157	Withdrawn	2	FOLR1	ADC
NCT03856541	Completed	1	MET	ADC
NCT03859752	Suspended	1	MET	ADC
NCT03869190	Recruiting	2	NECTIN4	ADC
NCT03872206	Completed	2	MSLN	BiTE
NCT03872778	Recruiting	2	GRPR	RPT
NCT03874884	Recruiting	1	FOLH1	RPT
NCT03874897	Recruiting	1	CLDN18	CAR-T
NCT03894007	Terminated	2	ERBB2	ADC
NCT03901339	Completed	3	TACSTD2	ADC
NCT03913741	Completed	2	F3	ADC
NCT03924895	Recruiting	3	NECTIN4	ADC
NCT03926013	Completed	1	FOLH1	BiTE
NCT03926143	Terminated	2	MSLN	ADC
NCT03927573	Terminated	1	PSCA	BiTE
NCT03932565	Unknown status	1	NECTIN4	CAR-T
NCT03940820	Unknown status	2	ROBO1	CAR-NK
NCT03941457	Unknown status	2	ROBO1	CAR-NK
NCT03941626	Unknown status	2	EGFR	CAR-T
NCT03944772	Active, not recruiting	2	TACSTD2	ADC
NCT03960060	Unknown status	1	ROR2	CAR-T
NCT03964727	Active, not recruiting	2	TACSTD2	ADC
NCT03971409	Recruiting	2	TACSTD2	ADC
NCT03975647	Recruiting	3	ERBB2	ADC
NCT03992131	Terminated	2	TACSTD2	ADC
NCT03995706	Active, not recruiting	1	TACSTD2	ADC
NCT04014075	Active, not recruiting	2	ERBB2	ADC
NCT04025216	Terminated	1	MUC1	CAR-T
NCT04032704	Active, not recruiting	2	SLC39A6	ADC
NCT04039230	Recruiting	2	TACSTD2	ADC
NCT04042051	Terminated	1	ERBB2	ADC
NCT04042701	Recruiting	1	ERBB2	ADC
NCT04064359	Recruiting	1	LY75	ADC
NCT04073602	Completed	2	ERBB2	ADC
NCT04077021	Terminated	1	FOLH1	BiTE
NCT04083599	Recruiting	2	TNFRSF9	BiTE
NCT04104607	Recruiting	1	FOLH1	BiTE
NCT04106843	Withdrawn	2	SSTR2	RPT
NCT04132960	Active, not recruiting	2	ERBB2	ADC
NCT04146610	Unknown status	1	ERBB2	ADC
NCT04151186	Unknown status	1	EPCAM	CAR-T
NCT04151329	Unknown status	2	ERBB2	ADC
NCT04152499	Recruiting	2	TACSTD2	ADC
NCT04158947	Recruiting	2	ERBB2	ADC
NCT04171141	Recruiting	1	GUCY2C	BiTE
NCT04175847	Recruiting	2	MSLN	ADC
NCT04185649	Unknown status	3	ERBB2	ADC
NCT04189211	Unknown status	1	ERBB2	ADC
NCT04189614	Active, not recruiting	1	PTK7	ADC
NCT04197687	Recruiting	2	ERBB2	ADC
NCT04202705	Completed	1	TPBG	ADC
NCT04205630	Completed	2	ERBB2	ADC
NCT04209855	Active, not recruiting	3	FOLR1	ADC
NCT04221542	Recruiting	1	STEAP1	BiTE
NCT04222114	Recruiting	3	EPCAM	BiTE
NCT04223856	Recruiting	3	NECTIN4	ADC
NCT04225117	Recruiting	2	NECTIN4	ADC
NCT04230109	Recruiting	2	TACSTD2	ADC
NCT04235101	Completed	1	ERBB2	ADC
NCT04251416	Recruiting	2	TACSTD2	ADC
NCT04260191	Completed	1	CLDN18	BiTE
NCT04264936	Unknown status	2	ERBB2	ADC
NCT04266249	Recruiting	2	ERBB2	ADC
NCT04274426	Recruiting	2	FOLR1	ADC
NCT04294628	Recruiting	1	ERBB2	ADC
NCT04296890	Completed	3	FOLR1	ADC
NCT04296942	Terminated	1	ERBB2	ADC
NCT04298918	Terminated	2	ERBB2	ADC
NCT04300556	Recruiting	2	FOLR1	ADC
NCT04319198	Enrolling by invitation	4	TACSTD2	ADC
NCT04329429	Active, not recruiting	2	ERBB2	ADC
NCT04341181	Recruiting	2	ERBB2	ADC
NCT04343885	Active, not recruiting	2	FOLH1	RPT
NCT04348643	Recruiting	2	CEACAM5	CAR-T
NCT04351230	Withdrawn	2	ERBB2	ADC
NCT04377932	Recruiting	1	GPC3	CAR-T
NCT04379596	Recruiting	2	ERBB2	ADC
NCT04389632	Recruiting	1	ITGB6	ADC
NCT04396340	Terminated	2	SLC34A2	ADC
NCT04398914	Active, not recruiting	2	ERBB2	ADC
NCT04405778	Recruiting	1	GPC3	CAR-T
NCT04410224	Recruiting	1	TPBG	ADC
NCT04419181	Suspended	2	ERBB2	ADC
NCT04419402	Active, not recruiting	2	FOLH1	RPT
NCT04420598	Completed	2	ERBB2	ADC
NCT04420754	Recruiting	1	ICAM1	CAR-T
NCT04424641	Terminated	2	TPBG	BiTE
NCT04430192	Active, not recruiting	2	FOLH1	RPT
NCT04432649	Recruiting	2	CD276	CAR-T
NCT04434040	Active, not recruiting	2	TACSTD2	ADC
NCT04439110	Active, not recruiting	2	ERBB2	ADC
NCT04441099	Terminated	2	ROR1	ADC
NCT04443062	Recruiting	2	FOLH1	RPT
NCT04448886	Recruiting	2	TACSTD2	ADC
NCT04450732	Recruiting	1	ERBB2	ADC
NCT04454437	Active, not recruiting	2	TACSTD2	ADC
NCT04457596	Recruiting	3	ERBB2	ADC
NCT04460456	Active, not recruiting	1	ERBB2	ADC
NCT04467853	Terminated	1	CLDN18	CAR-T
NCT04468061	Recruiting	2	TACSTD2	ADC
NCT04471727	Recruiting	2	DLL3	BiTE
NCT04479436	Terminated	2	ERBB3	ADC
NCT04482309	Active, not recruiting	2	ERBB2	ADC
NCT04483778	Active, not recruiting	1	CD276	CAR-T
NCT04484142	Active, not recruiting	2	TACSTD2	ADC
NCT04486352	Recruiting	2	ERBB2	ADC
NCT04489862	Unknown status	1	MSLN	CAR-T
NCT04492488	Recruiting	2	ERBB2	ADC
NCT04494425	Active, not recruiting	3	ERBB2	ADC
NCT04496674	Terminated	2	FOLH1	BiTE
NCT04501744	Unknown status	1	EPCAM	BiTE
NCT04501770	Not yet recruiting	1	ERBB2	BiTE
NCT04503278	Recruiting	2	CLDN6	CAR-T
NCT04503980	Unknown status	1	MSLN	CAR-T
NCT04504916	Completed	2	ROR1	ADC
NCT04506567	Recruiting	2	FOLH1	RPT
NCT04509557	Completed	1	FOLH1	RPT
NCT04509596	Active, not recruiting	1	ERBB2	ADC
NCT04511871	Recruiting	1	ERBB2	CAR-T
NCT04526691	Active, not recruiting	1	TACSTD2	ADC
NCT04527991	Active, not recruiting	3	TACSTD2	ADC
NCT04529044	Not yet recruiting	2	SSTR2	RPT
NCT04538742	Active, not recruiting	2	ERBB2	ADC
NCT04539938	Active, not recruiting	2	ERBB2	ADC
NCT04551352	Completed	1	TYRP1	BiTE
NCT04553770	Recruiting	2	ERBB2	ADC
NCT04556669	Recruiting	1	CD22	CAR-T
NCT04556773	Active, not recruiting	1	ERBB2	ADC
NCT04559230	Recruiting	2	TACSTD2	ADC
NCT04581473	Recruiting	2	CLDN18	CAR-T
NCT04585958	Recruiting	1	ERBB2	ADC
NCT04589845	Recruiting	2	ERBB2	ADC
NCT04590326	Recruiting	2	MUC16	BiTE
NCT04590781	Terminated	2	SSTR2	BiTE
NCT04591431	Active, not recruiting	2	ERBB2	ADC
NCT04595565	Recruiting	3	TACSTD2	ADC
NCT04597411	Recruiting	1	FOLH1	RPT
NCT04602117	Withdrawn	1	ERBB2	ADC
NCT04606914	Recruiting	2	FOLR1	ADC
NCT04609566	Recruiting	2	TNFRSF8	ADC
NCT04610528	Active, not recruiting	1	ERBB3	ADC
NCT04612751	Recruiting	1	TACSTD2	ADC
NCT04616560	Suspended	2	ERBB2	ADC
NCT04617314	Recruiting	1	MET	ADC
NCT04617522	Recruiting	1	TACSTD2	ADC
NCT04619004	Active, not recruiting	2	ERBB3	ADC
NCT04620187	Recruiting	2	ERBB2	ADC
NCT04622319	Active, not recruiting	3	ERBB2	ADC
NCT04622774	Recruiting	2	ADAM9	ADC
NCT04632992	Active, not recruiting	2	ERBB2	ADC
NCT04639219	Active, not recruiting	2	ERBB2	ADC
NCT04639986	Active, not recruiting	3	TACSTD2	ADC
NCT04644068	Recruiting	2	ERBB2	ADC
NCT04644237	Active, not recruiting	2	ERBB2	ADC
NCT04647526	Active, not recruiting	3	FOLH1	RPT
NCT04647916	Recruiting	2	TACSTD2	ADC
NCT04650451	Suspended	1	ERBB2	CAR-T
NCT04656652	Active, not recruiting	3	TACSTD2	ADC
NCT04660929	Recruiting	1	ERBB2	CAR-M
NCT04662580	Recruiting	2	FOLH1	ADC
NCT04663997	Recruiting	2	FOLH1	RPT
NCT04665739	Recruiting	2	SSTR2	RPT
NCT04675827	Suspended	2	ERBB2	ADC
NCT04676477	Recruiting	1	ERBB3	ADC
NCT04680442	Recruiting	2	ERBB2	ADC
NCT04681131	Recruiting	2	AXL	ADC
NCT04686305	Recruiting	1	ERBB2	ADC
NCT04691713	Unknown status	1	CD276	CAR-T
NCT04695847	Completed	1	EGFR, MUC1	ADC
NCT04697628	Recruiting	3	F3	ADC
NCT04699630	Recruiting	2	ERBB3	ADC
NCT04700124	Active, not recruiting	3	NECTIN4	ADC
NCT04702737	Active, not recruiting	1	DLL3	BiTE
NCT04704661	Recruiting	1	ERBB2	ADC
NCT04704934	Recruiting	3	ERBB2	ADC
NCT04715191	Not yet recruiting	1	GPC3	CAR-T
NCT04724018	Active, not recruiting	1	TACSTD2	ADC
NCT04733118	Recruiting	2	ERBB2	ADC
NCT04739761	Active, not recruiting	3	ERBB2	ADC
NCT04740034	Active, not recruiting	1	FOLH1	BiTE
NCT04740918	Active, not recruiting	3	ERBB2	ADC
NCT04742153	Recruiting	2	ERBB2	ADC
NCT04744831	Active, not recruiting	2	ERBB2	ADC
NCT04752059	Completed	2	ERBB2	ADC
NCT04754191	Recruiting	2	NECTIN4	ADC
NCT04784715	Active, not recruiting	3	ERBB2	ADC
NCT04786847	Recruiting	1	FOLH1	RPT
NCT04826341	Recruiting	2	TACSTD2	ADC
NCT04829604	Recruiting	2	ERBB2	ADC
NCT04837508	Unknown status	2	ERBB2	ADC
NCT04838548	Unknown status	2	EGFR	ADC
NCT04838964	Recruiting	2	EGFR	ADC
NCT04839510	Unknown status	2	ERBB2	ADC
NCT04843709	Recruiting	2	F3	ADC
NCT04847466	Recruiting	2	CD274	CAR-NK
NCT04856475	Withdrawn	2	ERBB2	ADC
NCT04863885	Active, not recruiting	2	TACSTD2	ADC
NCT04864821	Unknown status	1	CD276	CAR-T
NCT04868162	Unknown status	2	EGFR	ADC
NCT04868344	Completed	1	EGFR	ADC
NCT04873362	Recruiting	3	ERBB2	ADC
NCT04876651	Not yet recruiting	3	FOLH1	RPT
NCT04878029	Recruiting	1	NECTIN4	ADC
NCT04879329	Recruiting	2	ERBB2	ADC
NCT04886986	Suspended	2	FOLH1	RPT
NCT04887870	Enrolling by invitation	3	NECTIN4	ADC
NCT04893109	Recruiting	2	ERBB2	ADC
NCT04897321	Recruiting	1	CD276	CAR-T
NCT04907968	Terminated	1	SLC34A2	ADC
NCT04924699	Recruiting	3	ERBB2	ADC
NCT04925284	Recruiting	1	F3	ADC
NCT04927884	Terminated	2	TACSTD2	ADC
NCT04928846	Recruiting	3	MET	ADC
NCT04931342	Recruiting	2	ERBB2	ADC
NCT04939610	Recruiting	2	FAP	RPT
NCT04940325	Recruiting	2	TACSTD2	ADC
NCT04941339	Unknown status	1	ERBB2	ADC
NCT04946370	Recruiting	2	FOLH1	RPT
NCT04958785	Recruiting	2	TACSTD2	ADC
NCT04960709	Recruiting	3	NECTIN4	ADC
NCT04963153	Recruiting	1	NECTIN4	ADC
NCT04965766	Recruiting	2	ERBB3	ADC
NCT04976218	Recruiting	1	EGFR	CAR-T
NCT04981691	Unknown status	1	MSLN	CAR-T
NCT04982224	Recruiting	2	MET	ADC
NCT04983121	Recruiting	2	ERBB2	ADC
NCT04986579	Recruiting	2	TACSTD2	ADC
NCT04989816	Active, not recruiting	2	ERBB2	ADC
NCT04991740	Completed	1	HLA-G	BiTE
NCT04995419	Active, not recruiting	2	NECTIN4	ADC
NCT05006794	Recruiting	1	TACSTD2	ADC
NCT05008510	Withdrawn	2	TACSTD2	ADC
NCT05011188	Recruiting	2	CD46	ADC
NCT05014139	Recruiting	1	NECTIN4	ADC
NCT05016973	Not yet recruiting	2	ERBB2	ADC
NCT05018676	Recruiting	2	ERBB2	ADC
NCT05018702	Recruiting	2	ERBB2	ADC
NCT05034887	Recruiting	2	ERBB2	ADC
NCT05035407	Recruiting	1	CD83	CAR-T
NCT05041257	Active, not recruiting	2	FOLR1	ADC
NCT05041972	Withdrawn	2	ERBB2	ADC
NCT05043987	Withdrawn	1	CLDN18	ADC
NCT05048797	Recruiting	3	ERBB2	ADC
NCT05060016	Active, not recruiting	2	DLL3	BiTE
NCT05060276	Withdrawn	1	TACSTD2	ADC
NCT05061550	Recruiting	2	TACSTD2	ADC
NCT05079698	Active, not recruiting	1	FOLH1	RPT
NCT05089266	Recruiting	1	MSLN	CAR-T
NCT05089734	Active, not recruiting	3	TACSTD2	ADC
NCT05091528	Terminated	2	ERBB2	ADC
NCT05097599	Recruiting	2	NECTIN4	ADC
NCT05101096	Recruiting	2	TACSTD2	ADC
NCT05103631	Recruiting	1	GPC3	CAR-T
NCT05103683	Recruiting	1	CLDN6	ADC
NCT05104866	Active, not recruiting	3	TACSTD2	ADC
NCT05109728	Recruiting	1	SSTR2	RPT
NCT05113251	Recruiting	3	ERBB2	ADC
NCT05113459	Not yet recruiting	2	ERBB2	ADC
NCT05113537	Active, not recruiting	2	FOLH1	RPT
NCT05113966	Active, not recruiting	2	TACSTD2	ADC
NCT05114746	Active, not recruiting	2	FOLH1	RPT
NCT05115500	Not yet recruiting	2	ERBB2	ADC
NCT05119907	Recruiting	2	TACSTD2	ADC
NCT05120271	Recruiting	2	GPC3	CAR-T
NCT05123482	Recruiting	2	VTCN1	ADC
NCT05125016	Recruiting	2	FOLH1	BiTE
NCT05126719	Recruiting	2	EGFR	ADC
NCT05134519	Not yet recruiting	2	ERBB2	ADC
NCT05137275	Recruiting	1	TPBG	CAR-NK
NCT05141253	Recruiting	1	MSLN	CAR-T
NCT05141747	Recruiting	2	ERBB2	ADC
NCT05141786	Unknown status	2	ERBB2	ADC
NCT05142696	Recruiting	1	SSTR2	RPT
NCT05143229	Recruiting	1	TACSTD2	ADC
NCT05146973	Recruiting	2	FOLH1	RPT
NCT05150236	Active, not recruiting	2	FOLH1	RPT
NCT05156866	Recruiting	1	CLDN18	ADC
NCT05162573	Unknown status	1	FOLH1	RPT
NCT05164666	Recruiting	1	MSLN	CAR-T
NCT05166070	Recruiting	1	MSLN	CAR-T
NCT05174637	Recruiting	1	TACSTD2	ADC
NCT05180474	Recruiting	2	VTCN1	BiTE
NCT05186974	Active, not recruiting	2	TACSTD2	ADC
NCT05188209	Recruiting	2	EGFR	ADC
NCT05190185	Unknown status	1	CD276	CAR-T
NCT05194072	Recruiting	1	VTCN1	ADC
NCT05194709	Recruiting	1	TPBG	CAR-NK
NCT05194982	Recruiting	1	EGFR, ERBB3	ADC
NCT05198479	Recruiting	2	SSTR2	RPT
NCT05199519	Completed	1	CLDN18	CAR-T
NCT05200364	Recruiting	1	FOLR1	ADC
NCT05204927	Recruiting	3	FOLH1	RPT
NCT05205850	Recruiting	2	CLDN18	ADC
NCT05215340	Recruiting	3	TACSTD2	ADC
NCT05216965	Recruiting	2	NECTIN4	ADC
NCT05219500	Recruiting	2	FOLH1	RPT
NCT05226117	Recruiting	2	TACSTD2	ADC
NCT05230251	Active, not recruiting	2	FOLH1	RPT
NCT05239143	Recruiting	1	MUC1	CAR-T
NCT05239624	Recruiting	2	NECTIN4	ADC
NCT05246514	Active, not recruiting	2	ERBB2	ADC
NCT05262491	Recruiting	1	EGFR, ERBB3	ADC
NCT05263479	Recruiting	1	VTCN1	ADC
NCT05263869	Recruiting	2	ERBB2	ADC
NCT05271604	Recruiting	2	ROR2	ADC
NCT05274048	Suspended	1	ERBB2	ADC
NCT05274451	Recruiting	1	ROR1	CAR-T
NCT05275062	Recruiting	1	CLDN18	CAR-T
NCT05276609	Recruiting	1	CD276	ADC
NCT05279300	Recruiting	1	ROR1	ADC
NCT05280470	Active, not recruiting	2	CD276	ADC
NCT05284968	Not yet recruiting	1	CLDN18	CAR-T
NCT05287165	Recruiting	1	GUCY2C	CAR-T
NCT05288777	Recruiting	3	ERBB2	ADC
NCT05293496	Recruiting	1	CD276	ADC
NCT05302284	Recruiting	3	ERBB2	ADC
NCT05311397	Recruiting	1	ERBB2	ADC
NCT05313906	Not yet recruiting	2	ERBB2	ADC
NCT05320588	Recruiting	2	TACSTD2	ADC
NCT05323045	Recruiting	1	MET	ADC
NCT05323955	Recruiting	2	ERBB2	ADC
NCT05327530	Recruiting	2	TACSTD2	ADC
NCT05329545	Terminated	3	SLC34A2	ADC
NCT05332561	Recruiting	2	TACSTD2	ADC
NCT05333809	Not yet recruiting	2	ERBB2	ADC
NCT05338957	Recruiting	2	ERBB2	ADC
NCT05338970	Active, not recruiting	3	ERBB3	ADC
NCT05340374	Recruiting	2	FOLH1	RPT
NCT05341492	Recruiting	1	EGFR, CD276	CAR-T
NCT05344976	Not yet recruiting	1	MSLN	CAR-T
NCT05346328	Not yet recruiting	2	ERBB2	ADC
NCT05363605	Terminated	2	FGFR3	RPT
NCT05367635	Recruiting	1	CLDN18	ADC
NCT05369000	Recruiting	2	FOLH1	BiTE
NCT05372614	Recruiting	1	ERBB2	ADC
NCT05373147	Recruiting	1	MSLN	CAR-T
NCT05374512	Recruiting	3	TACSTD2	ADC
NCT05383079	Recruiting	2	FOLH1	RPT
NCT05387265	Recruiting	1	EGFR	BiTE
NCT05393427	Recruiting	1	EGFR, ERBB3	ADC
NCT05393986	Recruiting	1	CLDN18	CAR-T
NCT05396300	Recruiting	1	CEACAM5	CAR-T
NCT05408845	Recruiting	2	ERBB2	ADC
NCT05410717	Recruiting	2	CLDN6	CAR-NK
NCT05413850	Recruiting	2	FOLH1	RPT
NCT05415475	Recruiting	1	CEACAM5	CAR-T
NCT05420545	Recruiting	1	CD70	CAR-T
NCT05426486	Recruiting	3	ERBB2	ADC
NCT05432193	Active, not recruiting	1	FAP	RPT
NCT05434234	Recruiting	1	CD276	ADC
NCT05437315	Recruiting	2	FOLH1, GD2	CAR-T
NCT05445778	Recruiting	3	FOLR1	ADC
NCT05451849	Recruiting	2	MSLN	CAR-T
NCT05456685	Recruiting	2	FOLR1	ADC
NCT05458544	Recruiting	2	FOLH1	RPT
NCT05460273	Active, not recruiting	2	TACSTD2	ADC
NCT05464030	Recruiting	1	CEACAM5	ADC
NCT05468190	Recruiting	1	CD70	CAR-T
NCT05470348	Recruiting	1	EGFR, ERBB3	ADC
NCT05472857	Recruiting	1	CLDN18	CAR-T
NCT05477927	Recruiting	1	FLT1, CD274	CAR-T
NCT05483933	Enrolling by invitation	1	FOLR1	ADC
NCT05488353	Not yet recruiting	4	ERBB2	ADC
NCT05489211	Recruiting	2	TACSTD2	ADC
NCT05493683	Recruiting	2	ERBB2	ADC
NCT05495724	Recruiting	2	ERBB2	ADC
NCT05496959	Recruiting	2	FOLH1	RPT
NCT05498597	Recruiting	1	FOLR1	ADC
NCT05511844	Recruiting	1	ERBB2	ADC
NCT05513703	Recruiting	2	MET	ADC
NCT05514158	Recruiting	1	ERBB2	ADC
NCT05515185	Not yet recruiting	1	CD276	CAR-T
NCT05518253	Recruiting	1	CD70	CAR-T
NCT05521412	Recruiting	2	FOLH1	RPT
NCT05525286	Suspended	2	CLDN18	ADC
NCT05527184	Recruiting	1	FOLR1	ADC
NCT05531708	Withdrawn	1	MSLN	CAR-T
NCT05538195	Recruiting	2	CEACAM5	CAR-T
NCT05540483	Recruiting	1	ERBB2	ADC
NCT05547061	Recruiting	2	FOLH1	RPT
NCT05547321	Recruiting	1	FAP	ADC
NCT05555732	Recruiting	3	TACSTD2	ADC
NCT05557708	Not yet recruiting	1	CXCR4	RPT
NCT05564858	Not yet recruiting	1	ERBB2	ADC
NCT05569811	Active, not recruiting	2	ERBB3	ADC
NCT05575804	Active, not recruiting	2	ERBB2	ADC
NCT05577715	Recruiting	2	FOLR1	ADC
NCT05578287	Recruiting	2	ERBB2	ADC
NCT05579184	Recruiting	2	FOLH1	RPT
NCT05579366	Recruiting	2	FOLR1	ADC
NCT05581589	Recruiting	2	TACSTD2	ADC
NCT05583201	Recruiting	1	NKG2D, CLDN18	CAR-T
NCT05584709	Not yet recruiting	1	CD38	ADC
NCT05586061	Not yet recruiting	2	ERBB2	ADC
NCT05601401	Recruiting	2	ERBB2	ADC
NCT05609968	Recruiting	3	TACSTD2	ADC
NCT05613088	Recruiting	2	FOLR1	ADC
NCT05620732	Recruiting	1	CLDN18	CAR-T
NCT05620914	Not yet recruiting	1	ERBB3	ADC
NCT05622890	Recruiting	3	FOLR1	ADC
NCT05627414	Not yet recruiting	2	ERBB2	ADC
NCT05629585	Recruiting	3	TACSTD2	ADC
NCT05631886	Recruiting	1	EPHA2	CAR-DC
NCT05631899	Recruiting	1	EPHA2	CAR-DC
NCT05638828	Not yet recruiting	1	ROR1	CAR-T
NCT05647122	Recruiting	1	EGFR, MET	ADC
NCT05652868	Recruiting	1	MET	ADC
NCT05661357	Active, not recruiting	4	ERBB2	ADC
NCT05672459	Recruiting	2	HLA-G	CAR-T
NCT05681650	Recruiting	2	ERBB2	CAR-T
NCT05686720	Not yet recruiting	1	MSLN	CAR-NK
NCT05687266	Recruiting	3	TACSTD2	ADC
NCT05688605	Recruiting	2	EGFR	ADC
NCT05693844	Recruiting	2	MSLN	CAR-T
NCT05694364	Recruiting	1	ROR1	CAR-T
NCT05701527	Recruiting	1	CEACAM5, CEACAM6	ADC
NCT05703854	Recruiting	2	CD70	CAR-NK
NCT05706129	Recruiting	2	CA9	RPT
NCT05720117	Recruiting	1	FN1	ADC
NCT05720533	Not yet recruiting	2	ERBB2	ADC
NCT05723991	Recruiting	4	ERBB2	ADC
NCT05726175	Not yet recruiting	2	ERBB2	ADC
NCT05735496	Not yet recruiting	1	ERBB2	ADC
NCT05736731	Recruiting	2	CEACAM5, HLA-A	CAR-T
NCT05739942	Not yet recruiting	1	GRPR	RPT
NCT05745454	Not yet recruiting	1	ERBB2	CAR-T
NCT05748938	Recruiting	2	ROR1	CAR-T
NCT05751512	Not yet recruiting	3	EGFR	ADC
NCT05754853	Recruiting	3	ERBB2	ADC
NCT05756569	Recruiting	2	NECTIN4	ADC
NCT05773937	Recruiting	1	NECTIN4	ADC
NCT05775471	Not yet recruiting	2	NECTIN4	ADC
NCT05775666	Not yet recruiting	1	MSLN	CAR-T
NCT05779917	Recruiting	1	MSLN	CAR-T
NCT05783089	Not yet recruiting	1	MSLN	CAR-T
NCT05785039	Recruiting	2	EGFR, ERBB3	ADC
NCT05795595	Recruiting	2	CD70	CAR-T
NCT05797168	Recruiting	2	FOLR1	ADC
NCT05803018	Recruiting	2	EGFR, ERBB3	ADC
NCT05812326	Completed	2	MUC1	CAR-T
NCT05824325	Active, not recruiting	2	ERBB2	ADC
NCT05830123	Recruiting	2	CD276	ADC
NCT05831878	Recruiting	1	ERBB2	ADC
NCT05837299	Recruiting	1	CLDN18	CAR-T
NCT05837806	Recruiting	2	ERBB2	ADC
NCT05838521	Recruiting	2	TACSTD2	ADC
NCT05845502	Not yet recruiting	1	GPC3	CAR-NK
NCT05847764	Not yet recruiting	2	ERBB2	ADC
NCT05848999	Recruiting	1	MSLN	CAR-T
NCT05856643	Not yet recruiting	1	MSLN	CAR-NK
NCT05861635	Recruiting	4	ERBB2	ADC
NCT05865990	Not yet recruiting	2	ERBB3	ADC
NCT05866354	Completed	1	F3	ADC
NCT05866432	Recruiting	2	TACSTD2	ADC
NCT05867563	Recruiting	1	CLDN18	ADC
NCT05868226	Recruiting	1	ERBB2	ADC
NCT05870579	Recruiting	1	GRPR	RPT
NCT05870748	Recruiting	2	FOLR1	ADC
NCT05872295	Recruiting	1	ERBB2	ADC
NCT05875168	Recruiting	2	MUC1	ADC
NCT05875402	Recruiting	1	GUCY2C	CAR-T
NCT05880706	Recruiting	2	EGFR, ERBB3	ADC
NCT05887609	Recruiting	2	FOLR1	ADC
NCT05904964	Recruiting	3	ERBB2	ADC
NCT05911295	Recruiting	3	ERBB2	ADC
NCT05912205	Not yet recruiting	2	ERBB2	ADC
NCT05914545	Not yet recruiting	1	TACSTD2	ADC
NCT05922930	Recruiting	2	TACSTD2	CAR-NK
NCT05941507	Recruiting	2	TACSTD2	ADC
NCT05944185	Not yet recruiting	2	MSLN	CAR-T
NCT05947487	Recruiting	2	CD70	CAR-T
NCT05948865	Recruiting	1	EGFR	ADC
NCT05952375	Recruiting	1	CLDN18	CAR-T
NCT05963386	Recruiting	1	FAP	RPT
NCT05976906	Recruiting	1	NKG2D, NCR2	CAR-T
NCT05980416	Recruiting	1	CLDN18	ADC
NCT05981235	Not yet recruiting	1	CLDN18	CAR-T
NCT05983198	Recruiting	2	FOLH1	RPT
NCT06003231	Recruiting	2	ERBB2	ADC
NCT06006390	Recruiting	2	CEACAM5	CAR-T
NCT06007729	Not yet recruiting	2	CD276	ADC
NCT06008379	Recruiting	2	CD276	ADC
NCT06010862	Recruiting	1	CEACAM5	CAR-T
NCT06010875	Recruiting	1	CD70	CAR-T
NCT06013111	Not yet recruiting	1	CEACAM5	CAR-T
NCT06014658	Recruiting	1	EPHA5	ADC
NCT06036121	Recruiting	1	NECTIN4	ADC
NCT06038396	Recruiting	2	CLDN18	ADC
NCT06043466	Recruiting	1	CEACAM5	CAR-T
NCT06049212	Recruiting	1	TACSTD2	ADC
NCT06051695	Not yet recruiting	2	MSLN, HLA-A	CAR-T
NCT06057922	Recruiting	2	CD276	ADC
NCT06066424	Recruiting	1	TACSTD2	CAR-NK
NCT06084286	Not yet recruiting	1	CLDN18, CD274	CAR-T
NCT06084481	Recruiting	1	MET	ADC
NCT06101082	Not yet recruiting	1	ERBB2	CAR-T
NCT06107686	Not yet recruiting	2	ERBB3	ADC

## Sheet: TableS2
Study	Reference	Source	Data
Abida2019	https://doi.org/10.1073/pnas.1902651116	cBioPortal	RNAseq
Aggarwal2018	https://doi.org/10.1001/jamaoncol.2021.3987	Supplemental file	RNAseq
Alumkal2020	https://doi.org/10.1073/pnas.1922207117	Supplemental file	RNAseq
Beltran2016	https://doi.org/10.1038/nm.4045	cBioPortal	RNAseq
CCLE	https://depmap.org/portal/download/all/ (23Q2)	DepMap	RNAseq
CMI-MBC	https://mbcproject.org/	NCI GDC Data Portal	RNAseq
CMI-MPC	https://mbcproject.org/	NCI GDC Data Portal	RNAseq
CPTAC3	https://pdc.cancer.gov/pdc/cptac-pancancer (RNA_Broad_v1.zip)	NCI Proteomic Data Commons	RNAseq
ENCODE	https://www.encodeproject.org/	Encode	RNAseq
Fraser2017	https://doi.org/10.1038/nature20788	Supplemental file	RNAseq
George2015	https://doi.org/10.1038/nature14664	cBioPortal	RNAseq
GSE120795	GEO	GEO	RNAseq
GSE126078 (Labrecque2019)	GEO	GEO	RNAseq
GSE131521	GEO	GEO	RNAseq
GSE133296	GEO	GEO	RNAseq
GSE137237	GEO	GEO	RNAseq
GSE138734	GEO	GEO	RNAseq
GSE138866	GEO	GEO	RNAseq
GSE143897	GEO	GEO	RNAseq
GSE147322	GEO	GEO	RNAseq
GSE147493	GEO	GEO	RNAseq
GSE147980	GEO	GEO	RNAseq
GSE150368	GEO	GEO	RNAseq
GSE152430	GEO	GEO	RNAseq
GSE153659	GEO	GEO	RNAseq
GSE158403	GEO	GEO	RNAseq
GSE162515	GEO	GEO	RNAseq
GSE164359	GEO	GEO	RNAseq
GSE167977	GEO	GEO	RNAseq
GSE179351	GEO	GEO	RNAseq
GSE183202	GEO	GEO	RNAseq
GSE191139	GEO	GEO	RNAseq
GSE191230	GEO	GEO	RNAseq
GSE193103	GEO	GEO	RNAseq
GSE193157	GEO	GEO	RNAseq
GSE204748	GEO	GEO	RNAseq
GSE209998_GPL16791	GEO	GEO	RNAseq
GSE222982	GEO	GEO	RNAseq
GSE50760	GEO	GEO	RNAseq
GSE58708	GEO	GEO	RNAseq
GSE60052	GEO	GEO	RNAseq
GSE98281	GEO	GEO	RNAseq
GTEX	UCSC TOIL RNA-Seq recompute compendium via the UCSC Xena Browser	UCSC Xena Browser	RNAseq
HPA	https://www.proteinatlas.org/about/download	HPA	RNAseq
Kang2020	https://doi.org/10.1186/s13058-020-01322-6	UCSC Xena Browser	RNAseq
Lundberg2023	https://doi.org/10.1158/0008-5472.can-23-0593	Supplemental file	RNAseq
MET500	https://doi.org/10.1038/nature23306	Supplemental file	RNAseq
METPRISM	https://doi.org/10.1158/2159-8290.cd-22-0966	Supplemental file	RNAseq
POG570	https://doi.org/10.1038/s43018-020-0050-6	Supplemental file	RNAseq
Sicotte2022	https://doi.org/10.1158/1541-7786.mcr-22-0099	Supplemental file	RNAseq
TCGA	UCSC TOIL RNA-Seq recompute compendium via the UCSC Xena Browser	UCSC Xena Browser	RNAseq
Um2016	https://doi.org/10.1158/0008-5472.can-16-0873	Supplemental file	RNAseq
GSE101448	GEO	GEO	Microarray
GSE102484	GEO	GEO	Microarray
GSE105261	GEO	GEO	Microarray
GSE11078	GEO	GEO	Microarray
GSE115002	GEO	GEO	Microarray
GSE116918	GEO	GEO	Microarray
GSE12102	GEO	GEO	Microarray
GSE12276	GEO	GEO	Microarray
GSE124647	GEO	GEO	Microarray
GSE125915	GEO	GEO	Microarray
GSE125989	GEO	GEO	Microarray
GSE12606	GEO	GEO	Microarray
GSE131978	GEO	GEO	Microarray
GSE136037	GEO	GEO	Microarray
GSE14020	GEO	GEO	Microarray
GSE14095	GEO	GEO	Microarray
GSE141484	GEO	GEO	Microarray
GSE14359	GEO	GEO	Microarray
GSE146480	GEO	GEO	Microarray
GSE149322	GEO	GEO	Microarray
GSE15605	GEO	GEO	Microarray
GSE159216	GEO	GEO	Microarray
GSE167213	GEO	GEO	Microarray
GSE1722	GEO	GEO	Microarray
GSE18105	GEO	GEO	Microarray
GSE183136	GEO	GEO	Microarray
GSE18462	GEO	GEO	Microarray
GSE18549	GEO	GEO	Microarray
GSE19279	GEO	GEO	Microarray
GSE19280	GEO	GEO	Microarray
GSE1987	GEO	GEO	Microarray
GSE22153	GEO	GEO	Microarray
GSE22541	GEO	GEO	Microarray
GSE2280	GEO	GEO	Microarray
GSE23629	GEO	GEO	Microarray
GSE26571	GEO	GEO	Microarray
GSE29650	GEO	GEO	Microarray
GSE32269	GEO	GEO	Microarray
GSE32981	GEO	GEO	Microarray
GSE35834	GEO	GEO	Microarray
GSE3744	GEO	GEO	Microarray
GSE38959	GEO	GEO	Microarray
GSE40018	GEO	GEO	Microarray
GSE40367	GEO	GEO	Microarray
GSE46141	GEO	GEO	Microarray
GSE46563	GEO	GEO	Microarray
GSE46928	GEO	GEO	Microarray
GSE47352	GEO	GEO	Microarray
GSE49355	GEO	GEO	Microarray
GSE50493	GEO	GEO	Microarray
GSE5327	GEO	GEO	Microarray
GSE54323	GEO	GEO	Microarray
GSE55198	GEO	GEO	Microarray
GSE56493	GEO	GEO	Microarray
GSE60464	GEO	GEO	Microarray
GSE60542	GEO	GEO	Microarray
GSE61723	GEO	GEO	Microarray
GSE62321	GEO	GEO	Microarray
GSE62837	GEO	GEO	Microarray
GSE64256	GEO	GEO	Microarray
GSE65372	GEO	GEO	Microarray
GSE65904	GEO	GEO	Microarray
GSE6605	GEO	GEO	Microarray
GSE6752	GEO	GEO	Microarray
GSE68468	GEO	GEO	Microarray
GSE71222	GEO	GEO	Microarray
GSE72970	GEO	GEO	Microarray
GSE73383	GEO	GEO	Microarray
GSE73652	GEO	GEO	Microarray
GSE74685	GEO	GEO	Microarray
GSE75117	GEO	GEO	Microarray
GSE7553	GEO	GEO	Microarray
GSE76124	GEO	GEO	Microarray
GSE76714	GEO	GEO	Microarray
GSE77199	GEO	GEO	Microarray
GSE81582	GEO	GEO	Microarray
GSE81980	GEO	GEO	Microarray
GSE84976	GEO	GEO	Microarray
GSE85258	GEO	GEO	Microarray
GSE87211	GEO	GEO	Microarray
GSE9348	GEO	GEO	Microarray
GSE9349	GEO	GEO	Microarray
GSE98617	GEO	GEO	Microarray
Kumar2016	GEO	GEO	Microarray
Taylor2010	https://doi.org/10.1016/j.ccr.2010.05.026	cBioPortal	Microarray

## Sheet: TableS3
Abbreviation	Cancer_type
ACC	Adrenocortical Carcinoma
ASC	Anal Squamous Cell Carcinoma
BLCA	Bladder Urothelial Carcinoma
BRCA_Basal	Breast Invasive Carcinoma (Basal Subtype)
BRCA_Her2	Breast Invasive Carcinoma (Her2 Subtype)
BRCA_LumA	Breast Invasive Carcinoma (Luminal A Subtype)
BRCA_LumB	Breast Invasive Carcinoma (Luminal B Subtype)
CHOL	Cholangiocarcinoma
CRC	Colorectal Adenocarcinoma
CSC	Cervical Squamous Cell Carcinoma
CUP	Cancer of Unknown Primary
DLBC	Diffuse Large B-Cell Lymphoma
ECAD	Endocervical Adenocarcinoma
ESSC	Esophagus Squamous Cell Carcinoma
FLC	Fibrolamellar Carcinoma
GBM	Glioblastoma Multiforme
GIST	Gastrointestinal Stromal Tumor
HNACC	Adenoid Cystic Carcinoma
HNSC	Head and Neck Squamous Cell Carcinoma
KICH	Kidney Chromophobe
KIRC	Kidney Renal Clear Cell Carcinoma
KIRP	Kidney Renal Papillary Cell Carcinoma
LAML	Acute Myeloid Leukemia
LGG	Brain Lower Grade Glioma
LIHC	Liver Hepatocellular Carcinoma
LUAD	Lung Adenocarcinoma
LUSC	Lung Squamous Cell Carcinoma
MESO	Mesothelioma
MISC	Miscellaneous
NEPC	Prostate Neuroendocrine Carcinoma
OCCC	Clear Cell Ovarian Cancer
OV	Ovarian Serous Cystadenocarcinoma
PAAD	Pancreatic Adenocarcinoma
PCPG	Pheochromocytoma and Paraganglioma
PRAD	Prostate Adenocarcinoma
SARC	Sarcoma
SBAD	Small Bowel Adenocarcinoma
SCLC	Small Cell Lung Cancer
SCNE	Other Small Cell or Neuroendocrine Tumor
SKCM	Skin Cutaneous Melanoma
TGCT	Testicular Germ Cell Tumor
THCA	Thyroid Carcinoma
THYM	Thymoma
UCEC	Uterine Corpus Endometrial Carcinoma
UCS	Uterine Carcinosarcoma
UPGI	Esophagus/Stomach Adenocarcinoma
UVM	Uveal Melanoma

## Sheet: TableS4
Model ID	Tumor Match	Tumor Type	CCLE Type	Median Correlation	Match?	Target	Target Expr Percentile CCLE
ACH-000952	Metastatic Tumor	PRAD	PRAD	0.805343	Metastatic	FOLH1	0.990205
ACH-000952	Primary Tumor	PRAD	PRAD	0.831412	Primary	FOLH1	0.990205
ACH-000977	Metastatic Tumor	NEPC	PRAD	0.760216	No	FOLH1	0.99328
ACH-000977	Metastatic Tumor	PRAD	PRAD	0.80575	Metastatic	FOLH1	0.99328
ACH-000977	Primary Tumor	PRAD	PRAD	0.829562	Primary	FOLH1	0.99328
ACH-000977	Primary Tumor	SCNE	PRAD	0.788195	No	FOLH1	0.99328
ACH-000568	Primary Tumor	BRCA_LumA	BRCA_LumB	0.808857	No	MUC1	0.996697
ACH-000568	Primary Tumor	BRCA_LumB	BRCA_LumB	0.826507	Primary	MUC1	0.996697
ACH-002733	Primary Tumor	CRC	UPGI	0.846942	No	MUC1	0.998861
ACH-002733	Metastatic Tumor	LIHC	UPGI	0.765385	No	MUC1	0.998861
ACH-002733	Primary Tumor	LIHC	UPGI	0.770562	No	MUC1	0.998861
ACH-002733	Primary Tumor	PRAD	UPGI	0.801295	No	MUC1	0.998861
ACH-002733	Metastatic Tumor	SBAD	UPGI	0.830921	No	MUC1	0.998861
ACH-002733	Primary Tumor	SCNE	UPGI	0.795062	No	MUC1	0.998861
ACH-002733	Primary Tumor	UPGI	UPGI	0.833757	Primary	MUC1	0.998861
ACH-000008	Metastatic Tumor	SKCM	SKCM	0.859546	Metastatic	MAGEA3	0.972437
ACH-000008	Primary Tumor	SKCM	SKCM	0.854526	Primary	MAGEA3	0.972437
ACH-000014	Primary Tumor	ACC	SKCM	0.810439	No	MAGEA3	0.964066
ACH-000014	Primary Tumor	GBM	SKCM	0.803268	No	MAGEA3	0.964066
ACH-000014	Metastatic Tumor	LGG	SKCM	0.783234	No	MAGEA3	0.964066
ACH-000014	Primary Tumor	PCPG	SKCM	0.78024	No	MAGEA3	0.964066
ACH-000014	Primary Tumor	SARC	SKCM	0.82175	No	MAGEA3	0.964066
ACH-000014	Metastatic Tumor	SKCM	SKCM	0.865305	Metastatic	MAGEA3	0.964066
ACH-000014	Primary Tumor	SKCM	SKCM	0.863482	Primary	MAGEA3	0.964066
ACH-000014	Metastatic Tumor	UVM	SKCM	0.837325	No	MAGEA3	0.964066
ACH-000014	Primary Tumor	UVM	SKCM	0.83516	No	MAGEA3	0.964066
ACH-000017	Metastatic Tumor	BRCA_Her2	BRCA_Her2	0.796559	Metastatic	MAGEA3	0.943907
ACH-000017	Primary Tumor	BRCA_LumA	BRCA_Her2	0.809297	No	MAGEA3	0.943907
ACH-000017	Primary Tumor	BRCA_LumB	BRCA_Her2	0.828155	No	MAGEA3	0.943907
ACH-000017	Primary Tumor	PRAD	BRCA_Her2	0.803976	No	MAGEA3	0.943907
ACH-000030	Primary Tumor	BLCA	LUAD	0.851727	No	MAGEA3	0.958941
ACH-000030	Primary Tumor	BRCA_Basal	LUAD	0.828528	No	MAGEA3	0.958941
ACH-000030	Metastatic Tumor	BRCA_Her2	LUAD	0.784283	No	MAGEA3	0.958941
ACH-000030	Primary Tumor	BRCA_LumA	LUAD	0.80706	No	MAGEA3	0.958941
ACH-000030	Primary Tumor	BRCA_LumB	LUAD	0.819069	No	MAGEA3	0.958941
ACH-000030	Primary Tumor	CHOL	LUAD	0.820048	No	MAGEA3	0.958941
ACH-000030	Primary Tumor	CSC	LUAD	0.850897	No	MAGEA3	0.958941
ACH-000030	Primary Tumor	ECAD	LUAD	0.849898	No	MAGEA3	0.958941
ACH-000030	Primary Tumor	LUAD	LUAD	0.824192	Primary	MAGEA3	0.958941
ACH-000030	Primary Tumor	LUSC	LUAD	0.841418	No	MAGEA3	0.958941
ACH-000030	Primary Tumor	OCCC	LUAD	0.836331	No	MAGEA3	0.958941
ACH-000030	Primary Tumor	OV	LUAD	0.827612	No	MAGEA3	0.958941
ACH-000030	Primary Tumor	PRAD	LUAD	0.801775	No	MAGEA3	0.958941
ACH-000030	Primary Tumor	THCA	LUAD	0.807457	No	MAGEA3	0.958941
ACH-000062	Primary Tumor	ACC	LUAD	0.819595	No	MAGEA3	0.961105
ACH-000062	Primary Tumor	BRCA_Basal	LUAD	0.826226	No	MAGEA3	0.961105
ACH-000062	Metastatic Tumor	BRCA_Her2	LUAD	0.783792	No	MAGEA3	0.961105
ACH-000062	Primary Tumor	BRCA_LumA	LUAD	0.811329	No	MAGEA3	0.961105
ACH-000062	Primary Tumor	BRCA_LumB	LUAD	0.820989	No	MAGEA3	0.961105
ACH-000062	Primary Tumor	CHOL	LUAD	0.820037	No	MAGEA3	0.961105
ACH-000062	Metastatic Tumor	FLC	LUAD	0.773881	No	MAGEA3	0.961105
ACH-000062	Primary Tumor	FLC	LUAD	0.786574	No	MAGEA3	0.961105
ACH-000062	Primary Tumor	GIST	LUAD	0.797456	No	MAGEA3	0.961105
ACH-000062	Primary Tumor	HNACC	LUAD	0.821894	No	MAGEA3	0.961105
ACH-000062	Metastatic Tumor	KIRC	LUAD	0.789269	No	MAGEA3	0.961105
ACH-000062	Primary Tumor	KIRC	LUAD	0.784852	No	MAGEA3	0.961105
ACH-000062	Primary Tumor	LIHC	LUAD	0.766097	No	MAGEA3	0.961105
ACH-000062	Primary Tumor	LUAD	LUAD	0.821715	Primary	MAGEA3	0.961105
ACH-000062	Primary Tumor	MESO	LUAD	0.836621	No	MAGEA3	0.961105
ACH-000062	Metastatic Tumor	NEPC	LUAD	0.757618	No	MAGEA3	0.961105
ACH-000062	Primary Tumor	OV	LUAD	0.819063	No	MAGEA3	0.961105
ACH-000062	Primary Tumor	PCPG	LUAD	0.779979	No	MAGEA3	0.961105
ACH-000062	Primary Tumor	PRAD	LUAD	0.809067	No	MAGEA3	0.961105
ACH-000062	Primary Tumor	SARC	LUAD	0.824445	No	MAGEA3	0.961105
ACH-000062	Primary Tumor	SCNE	LUAD	0.787913	No	MAGEA3	0.961105
ACH-000062	Primary Tumor	TGCT	LUAD	0.810972	No	MAGEA3	0.961105
ACH-000062	Primary Tumor	THCA	LUAD	0.810398	No	MAGEA3	0.961105
ACH-000062	Primary Tumor	THYM	LUAD	0.796935	No	MAGEA3	0.961105
ACH-000062	Primary Tumor	UCS	LUAD	0.832348	No	MAGEA3	0.961105
ACH-000085	Primary Tumor	BLCA	PAAD	0.847418	No	MAGEA3	0.929954
ACH-000085	Primary Tumor	CSC	PAAD	0.862341	No	MAGEA3	0.929954
ACH-000085	Primary Tumor	ESSC	PAAD	0.857017	No	MAGEA3	0.929954
ACH-000085	Primary Tumor	HNSC	PAAD	0.849152	No	MAGEA3	0.929954
ACH-000085	Primary Tumor	LUSC	PAAD	0.846829	No	MAGEA3	0.929954
ACH-000128	Primary Tumor	GBM	LGG	0.800101	No	MAGEA3	0.90746
ACH-000128	Metastatic Tumor	NEPC	LGG	0.75756	No	MAGEA3	0.90746
ACH-000128	Metastatic Tumor	SCLC	LGG	0.779185	No	MAGEA3	0.90746
ACH-000137	Primary Tumor	ACC	GBM	0.810772	No	MAGEA3	0.914863
ACH-000137	Primary Tumor	BRCA_Basal	GBM	0.827275	No	MAGEA3	0.914863
ACH-000137	Metastatic Tumor	BRCA_Her2	GBM	0.78509	No	MAGEA3	0.914863
ACH-000137	Primary Tumor	BRCA_LumA	GBM	0.80961	No	MAGEA3	0.914863
ACH-000137	Primary Tumor	BRCA_LumB	GBM	0.820472	No	MAGEA3	0.914863
ACH-000137	Primary Tumor	FLC	GBM	0.777555	No	MAGEA3	0.914863
ACH-000137	Primary Tumor	GBM	GBM	0.804048	Primary	MAGEA3	0.914863
ACH-000137	Primary Tumor	GIST	GBM	0.803861	No	MAGEA3	0.914863
ACH-000137	Metastatic Tumor	KIRC	GBM	0.788357	No	MAGEA3	0.914863
ACH-000137	Primary Tumor	KIRC	GBM	0.786073	No	MAGEA3	0.914863
ACH-000137	Metastatic Tumor	LGG	GBM	0.790461	No	MAGEA3	0.914863
ACH-000137	Primary Tumor	MESO	GBM	0.831998	No	MAGEA3	0.914863
ACH-000137	Primary Tumor	OV	GBM	0.820632	No	MAGEA3	0.914863
ACH-000137	Primary Tumor	PRAD	GBM	0.801253	No	MAGEA3	0.914863
ACH-000137	Primary Tumor	SARC	GBM	0.829762	No	MAGEA3	0.914863
ACH-000137	Primary Tumor	TGCT	GBM	0.810207	No	MAGEA3	0.914863
ACH-000137	Primary Tumor	THCA	GBM	0.813582	No	MAGEA3	0.914863
ACH-000137	Primary Tumor	THYM	GBM	0.805291	No	MAGEA3	0.914863
ACH-000137	Metastatic Tumor	UCS	GBM	0.828976	No	MAGEA3	0.914863
ACH-000137	Primary Tumor	UCS	GBM	0.834812	No	MAGEA3	0.914863
ACH-000141	Primary Tumor	CSC	CHOL	0.850818	No	MAGEA3	0.951424
ACH-000141	Primary Tumor	ESSC	CHOL	0.847729	No	MAGEA3	0.951424
ACH-000141	Primary Tumor	LUSC	CHOL	0.842197	No	MAGEA3	0.951424
ACH-000144	Primary Tumor	TGCT	UPGI	0.803031	No	MAGEA3	0.911503
ACH-000149	Primary Tumor	ACC	NBL	0.806507	No	MAGEA3	0.931834
ACH-000149	Primary Tumor	GBM	NBL	0.807672	No	MAGEA3	0.931834
ACH-000149	Metastatic Tumor	GIST	NBL	0.79614	No	MAGEA3	0.931834
ACH-000149	Primary Tumor	LGG	NBL	0.789388	No	MAGEA3	0.931834
ACH-000149	Metastatic Tumor	PCPG	NBL	0.798048	No	MAGEA3	0.931834
ACH-000149	Primary Tumor	PCPG	NBL	0.81405	No	MAGEA3	0.931834
ACH-000149	Primary Tumor	SARC	NBL	0.827233	No	MAGEA3	0.931834
ACH-000149	Metastatic Tumor	SCLC	NBL	0.784114	No	MAGEA3	0.931834
ACH-000149	Primary Tumor	TGCT	NBL	0.80433	No	MAGEA3	0.931834
ACH-000149	Metastatic Tumor	UCS	NBL	0.829266	No	MAGEA3	0.931834
ACH-000149	Primary Tumor	UCS	NBL	0.829454	No	MAGEA3	0.931834
ACH-000152	Primary Tumor	SARC	GBM	0.82499	No	MAGEA3	0.900968
ACH-000169	Primary Tumor	UCS	SARC	0.830242	No	MAGEA3	0.91697
ACH-000177	Metastatic Tumor	NEPC	NEPC	0.780582	Metastatic	MAGEA3	0.942483
ACH-000177	Metastatic Tumor	SCLC	NEPC	0.80153	No	MAGEA3	0.942483
ACH-000179	Metastatic Tumor	NEPC	SCLC	0.76541	No	MAGEA3	0.964066
ACH-000179	Metastatic Tumor	SCLC	SCLC	0.800966	Metastatic	MAGEA3	0.964066
ACH-000179	Primary Tumor	SCLC	SCLC	0.784762	Primary	MAGEA3	0.964066
ACH-000191	Primary Tumor	CHOL	THCA	0.819536	No	MAGEA3	0.964749
ACH-000191	Metastatic Tumor	FLC	THCA	0.769363	No	MAGEA3	0.964749
ACH-000191	Primary Tumor	FLC	THCA	0.780201	No	MAGEA3	0.964749
ACH-000191	Metastatic Tumor	KIRC	THCA	0.791646	No	MAGEA3	0.964749
ACH-000191	Primary Tumor	LIHC	THCA	0.765649	No	MAGEA3	0.964749
ACH-000211	Primary Tumor	GBM	MBL	0.793831	No	MAGEA3	0.896241
ACH-000211	Primary Tumor	SARC	MBL	0.822606	No	MAGEA3	0.896241
ACH-000211	Metastatic Tumor	SCLC	MBL	0.785322	No	MAGEA3	0.896241
ACH-000211	Primary Tumor	TGCT	MBL	0.813626	No	MAGEA3	0.896241
ACH-000217	Primary Tumor	FLC	LIHC	0.773235	No	MAGEA3	0.90262
ACH-000217	Primary Tumor	LIHC	LIHC	0.767912	Primary	MAGEA3	0.90262
ACH-000219	Primary Tumor	TGCT	SKCM	0.804596	No	MAGEA3	0.95951
ACH-000225	Metastatic Tumor	SCLC	SCNE	0.778116	No	MAGEA3	0.928645
ACH-000228	Metastatic Tumor	ASC	HNSC	0.849433	No	MAGEA3	0.931663
ACH-000228	Primary Tumor	BLCA	HNSC	0.864379	No	MAGEA3	0.931663
ACH-000228	Primary Tumor	BRCA_Basal	HNSC	0.838712	No	MAGEA3	0.931663
ACH-000228	Metastatic Tumor	BRCA_Her2	HNSC	0.791406	No	MAGEA3	0.931663
ACH-000228	Primary Tumor	BRCA_LumA	HNSC	0.818789	No	MAGEA3	0.931663
ACH-000228	Primary Tumor	BRCA_LumB	HNSC	0.821857	No	MAGEA3	0.931663
ACH-000228	Primary Tumor	CHOL	HNSC	0.823261	No	MAGEA3	0.931663
ACH-000228	Primary Tumor	CSC	HNSC	0.883006	No	MAGEA3	0.931663
ACH-000228	Primary Tumor	ECAD	HNSC	0.852983	No	MAGEA3	0.931663
ACH-000228	Primary Tumor	ESSC	HNSC	0.882763	No	MAGEA3	0.931663
ACH-000228	Primary Tumor	HNACC	HNSC	0.834355	No	MAGEA3	0.931663
ACH-000228	Metastatic Tumor	HNSC	HNSC	0.843091	Metastatic	MAGEA3	0.931663
ACH-000228	Primary Tumor	HNSC	HNSC	0.87919	Primary	MAGEA3	0.931663
ACH-000228	Primary Tumor	KICH	HNSC	0.787058	No	MAGEA3	0.931663
ACH-000228	Metastatic Tumor	KIRP	HNSC	0.817542	No	MAGEA3	0.931663
ACH-000228	Primary Tumor	LUAD	HNSC	0.83277	No	MAGEA3	0.931663
ACH-000228	Primary Tumor	LUSC	HNSC	0.873477	No	MAGEA3	0.931663
ACH-000228	Primary Tumor	MESO	HNSC	0.829441	No	MAGEA3	0.931663
ACH-000228	Primary Tumor	OCCC	HNSC	0.840061	No	MAGEA3	0.931663
ACH-000228	Primary Tumor	OV	HNSC	0.835093	No	MAGEA3	0.931663
ACH-000228	Metastatic Tumor	PAAD	HNSC	0.823199	No	MAGEA3	0.931663
ACH-000228	Primary Tumor	PAAD	HNSC	0.820942	No	MAGEA3	0.931663
ACH-000228	Primary Tumor	PRAD	HNSC	0.812688	No	MAGEA3	0.931663
ACH-000228	Primary Tumor	THCA	HNSC	0.817584	No	MAGEA3	0.931663
ACH-000228	Primary Tumor	THYM	HNSC	0.797965	No	MAGEA3	0.931663
ACH-000228	Metastatic Tumor	UCEC	HNSC	0.827685	No	MAGEA3	0.931663
ACH-000228	Primary Tumor	UPGI	HNSC	0.838809	No	MAGEA3	0.931663
ACH-000248	Metastatic Tumor	BRCA_Her2	BRCA_Her2	0.790866	Metastatic	MAGEA3	0.948235
ACH-000248	Primary Tumor	BRCA_LumB	BRCA_Her2	0.81574	No	MAGEA3	0.948235
ACH-000257	Metastatic Tumor	SCLC	SCLC	0.791297	Metastatic	MAGEA3	0.922494
ACH-000282	Metastatic Tumor	NEPC	LUAD	0.756767	No	MAGEA3	0.968337
ACH-000282	Metastatic Tumor	SCLC	LUAD	0.784068	No	MAGEA3	0.968337
ACH-000290	Metastatic Tumor	NEPC	SCLC	0.756789	No	MAGEA3	0.957574
ACH-000290	Metastatic Tumor	SCLC	SCLC	0.796425	Metastatic	MAGEA3	0.957574
ACH-000296	Primary Tumor	TGCT	COAD_READ	0.803925	No	MAGEA3	0.904328
ACH-000297	Metastatic Tumor	SCLC	SCLC	0.790344	Metastatic	MAGEA3	0.969362
ACH-000298	Metastatic Tumor	NEPC	SCLC	0.76003	No	MAGEA3	0.965262
ACH-000298	Metastatic Tumor	SCLC	SCLC	0.785945	Metastatic	MAGEA3	0.965262
ACH-000305	Primary Tumor	ESSC	ESSC	0.851184	Primary	MAGEA3	0.914806
ACH-000318	Primary Tumor	BLCA	ESSC	0.841791	No	MAGEA3	0.95877
ACH-000318	Primary Tumor	BRCA_Basal	ESSC	0.823416	No	MAGEA3	0.95877
ACH-000318	Primary Tumor	CSC	ESSC	0.855366	No	MAGEA3	0.95877
ACH-000318	Primary Tumor	ESSC	ESSC	0.850474	Primary	MAGEA3	0.95877
ACH-000318	Primary Tumor	HNACC	ESSC	0.819964	No	MAGEA3	0.95877
ACH-000318	Primary Tumor	LUSC	ESSC	0.847052	No	MAGEA3	0.95877
ACH-000318	Primary Tumor	THYM	ESSC	0.797872	No	MAGEA3	0.95877
ACH-000322	Primary Tumor	GBM	SKCM	0.798983	No	MAGEA3	0.932802
ACH-000322	Metastatic Tumor	SKCM	SKCM	0.866049	Metastatic	MAGEA3	0.932802
ACH-000322	Primary Tumor	SKCM	SKCM	0.86069	Primary	MAGEA3	0.932802
ACH-000322	Metastatic Tumor	UVM	SKCM	0.835512	No	MAGEA3	0.932802
ACH-000322	Primary Tumor	UVM	SKCM	0.830215	No	MAGEA3	0.932802
ACH-000323	Primary Tumor	SARC	GBM	0.832985	No	MAGEA3	0.921811
ACH-000327	Metastatic Tumor	KICH	LUAD	0.787251	No	MAGEA3	0.891458
ACH-000327	Primary Tumor	KICH	LUAD	0.799646	No	MAGEA3	0.891458
ACH-000327	Primary Tumor	SCNE	LUAD	0.786299	No	MAGEA3	0.891458
ACH-000330	Primary Tumor	BRCA_LumA	BRCA_Her2	0.808856	No	MAGEA3	0.950114
ACH-000330	Primary Tumor	BRCA_LumB	BRCA_Her2	0.830439	No	MAGEA3	0.950114
ACH-000348	Metastatic Tumor	ACC	SKCM	0.809523	No	MAGEA3	0.89254
ACH-000348	Primary Tumor	ACC	SKCM	0.817157	No	MAGEA3	0.89254
ACH-000348	Primary Tumor	BRCA_LumA	SKCM	0.809407	No	MAGEA3	0.89254
ACH-000348	Primary Tumor	BRCA_LumB	SKCM	0.815866	No	MAGEA3	0.89254
ACH-000348	Primary Tumor	FLC	SKCM	0.778063	No	MAGEA3	0.89254
ACH-000348	Primary Tumor	GBM	SKCM	0.804276	No	MAGEA3	0.89254
ACH-000348	Metastatic Tumor	GIST	SKCM	0.809498	No	MAGEA3	0.89254
ACH-000348	Primary Tumor	GIST	SKCM	0.81289	No	MAGEA3	0.89254
ACH-000348	Primary Tumor	HNACC	SKCM	0.822545	No	MAGEA3	0.89254
ACH-000348	Metastatic Tumor	KIRC	SKCM	0.791667	No	MAGEA3	0.89254
ACH-000348	Primary Tumor	KIRC	SKCM	0.789054	No	MAGEA3	0.89254
ACH-000348	Metastatic Tumor	LGG	SKCM	0.791685	No	MAGEA3	0.89254
ACH-000348	Primary Tumor	MESO	SKCM	0.838248	No	MAGEA3	0.89254
ACH-000348	Metastatic Tumor	PCPG	SKCM	0.784032	No	MAGEA3	0.89254
ACH-000348	Primary Tumor	PCPG	SKCM	0.784934	No	MAGEA3	0.89254
ACH-000348	Primary Tumor	SARC	SKCM	0.843193	No	MAGEA3	0.89254
ACH-000348	Metastatic Tumor	SKCM	SKCM	0.851992	Metastatic	MAGEA3	0.89254
ACH-000348	Primary Tumor	SKCM	SKCM	0.848557	Primary	MAGEA3	0.89254
ACH-000348	Metastatic Tumor	TGCT	SKCM	0.803356	No	MAGEA3	0.89254
ACH-000348	Primary Tumor	TGCT	SKCM	0.80374	No	MAGEA3	0.89254
ACH-000348	Primary Tumor	THCA	SKCM	0.808778	No	MAGEA3	0.89254
ACH-000348	Primary Tumor	THYM	SKCM	0.799406	No	MAGEA3	0.89254
ACH-000348	Metastatic Tumor	UCS	SKCM	0.832455	No	MAGEA3	0.89254
ACH-000348	Primary Tumor	UCS	SKCM	0.832446	No	MAGEA3	0.89254
ACH-000348	Metastatic Tumor	UVM	SKCM	0.831609	No	MAGEA3	0.89254
ACH-000352	Primary Tumor	BRCA_LumB	BRCA_Her2	0.82685	No	MAGEA3	0.981834
ACH-000353	Primary Tumor	CSC	ESSC	0.862382	No	MAGEA3	0.947893
ACH-000353	Primary Tumor	ESSC	ESSC	0.859085	Primary	MAGEA3	0.947893
ACH-000353	Primary Tumor	HNSC	ESSC	0.851756	No	MAGEA3	0.947893
ACH-000353	Primary Tumor	LUSC	ESSC	0.84666	No	MAGEA3	0.947893
ACH-000366	Metastatic Tumor	SCLC	NBL	0.777603	No	MAGEA3	0.907745
ACH-000394	Metastatic Tumor	SCLC	SCLC	0.797693	Metastatic	MAGEA3	0.955923
ACH-000395	Metastatic Tumor	SCLC	LUSC	0.780982	No	MAGEA3	0.952221
ACH-000404	Primary Tumor	ACC	SKCM	0.80743	No	MAGEA3	0.954157
ACH-000404	Metastatic Tumor	SKCM	SKCM	0.867923	Metastatic	MAGEA3	0.954157
ACH-000404	Primary Tumor	SKCM	SKCM	0.86928	Primary	MAGEA3	0.954157
ACH-000404	Metastatic Tumor	UVM	SKCM	0.846226	No	MAGEA3	0.954157
ACH-000404	Primary Tumor	UVM	SKCM	0.853056	No	MAGEA3	0.954157
ACH-000422	Metastatic Tumor	ACC	LIHC	0.805241	No	MAGEA3	0.950911
ACH-000422	Primary Tumor	ACC	LIHC	0.812647	No	MAGEA3	0.950911
ACH-000422	Primary Tumor	BRCA_Basal	LIHC	0.82297	No	MAGEA3	0.950911
ACH-000422	Primary Tumor	BRCA_LumA	LIHC	0.805232	No	MAGEA3	0.950911
ACH-000422	Metastatic Tumor	FLC	LIHC	0.768888	No	MAGEA3	0.950911
ACH-000422	Primary Tumor	FLC	LIHC	0.778822	No	MAGEA3	0.950911
ACH-000422	Metastatic Tumor	GIST	LIHC	0.800355	No	MAGEA3	0.950911
ACH-000422	Primary Tumor	GIST	LIHC	0.808148	No	MAGEA3	0.950911
ACH-000422	Primary Tumor	KIRC	LIHC	0.788505	No	MAGEA3	0.950911
ACH-000422	Metastatic Tumor	LIHC	LIHC	0.767205	Metastatic	MAGEA3	0.950911
ACH-000422	Primary Tumor	LIHC	LIHC	0.765238	Primary	MAGEA3	0.950911
ACH-000422	Primary Tumor	MESO	LIHC	0.836828	No	MAGEA3	0.950911
ACH-000422	Metastatic Tumor	NEPC	LIHC	0.756264	No	MAGEA3	0.950911
ACH-000422	Metastatic Tumor	PCPG	LIHC	0.780738	No	MAGEA3	0.950911
ACH-000422	Primary Tumor	PRAD	LIHC	0.801343	No	MAGEA3	0.950911
ACH-000422	Primary Tumor	SARC	LIHC	0.836343	No	MAGEA3	0.950911
ACH-000422	Primary Tumor	TGCT	LIHC	0.812718	No	MAGEA3	0.950911
ACH-000422	Primary Tumor	THYM	LIHC	0.795809	No	MAGEA3	0.950911
ACH-000422	Metastatic Tumor	UCS	LIHC	0.832872	No	MAGEA3	0.950911
ACH-000422	Primary Tumor	UCS	LIHC	0.838379	No	MAGEA3	0.950911
ACH-000425	Primary Tumor	ACC	SKCM	0.805721	No	MAGEA3	0.947608
ACH-000425	Primary Tumor	GBM	SKCM	0.795274	No	MAGEA3	0.947608
ACH-000425	Metastatic Tumor	SKCM	SKCM	0.860326	Metastatic	MAGEA3	0.947608
ACH-000425	Primary Tumor	SKCM	SKCM	0.85441	Primary	MAGEA3	0.947608
ACH-000425	Metastatic Tumor	UVM	SKCM	0.828228	No	MAGEA3	0.947608
ACH-000425	Primary Tumor	UVM	SKCM	0.828445	No	MAGEA3	0.947608
ACH-000431	Metastatic Tumor	SCLC	SCLC	0.780927	Metastatic	MAGEA3	0.961162
ACH-000445	Primary Tumor	ACC	GBM	0.80524	No	MAGEA3	0.948861
ACH-000445	Primary Tumor	GBM	GBM	0.793274	Primary	MAGEA3	0.948861
ACH-000445	Primary Tumor	GIST	GBM	0.800165	No	MAGEA3	0.948861
ACH-000445	Primary Tumor	MESO	GBM	0.828135	No	MAGEA3	0.948861
ACH-000445	Primary Tumor	SARC	GBM	0.828408	No	MAGEA3	0.948861
ACH-000455	Metastatic Tumor	LGG	GBM	0.786876	No	MAGEA3	0.962642
ACH-000456	Primary Tumor	ACC	THCA	0.808044	No	MAGEA3	0.933428
ACH-000456	Primary Tumor	BRCA_LumA	THCA	0.805309	No	MAGEA3	0.933428
ACH-000456	Primary Tumor	FLC	THCA	0.771708	No	MAGEA3	0.933428
ACH-000456	Primary Tumor	KIRC	THCA	0.785744	No	MAGEA3	0.933428
ACH-000456	Primary Tumor	MESO	THCA	0.831993	No	MAGEA3	0.933428
ACH-000456	Primary Tumor	PCPG	THCA	0.77697	No	MAGEA3	0.933428
ACH-000456	Primary Tumor	THCA	THCA	0.821711	Primary	MAGEA3	0.933428
ACH-000458	Primary Tumor	ESSC	SKCM	0.848798	No	MAGEA3	0.937016
ACH-000458	Primary Tumor	HNSC	SKCM	0.839175	No	MAGEA3	0.937016
ACH-000466	Primary Tumor	BRCA_Basal	UPGI	0.823484	No	MAGEA3	0.891401
ACH-000466	Metastatic Tumor	BRCA_Her2	UPGI	0.783733	No	MAGEA3	0.891401
ACH-000466	Primary Tumor	BRCA_LumA	UPGI	0.806146	No	MAGEA3	0.891401
ACH-000466	Primary Tumor	BRCA_LumB	UPGI	0.817778	No	MAGEA3	0.891401
ACH-000466	Primary Tumor	HNACC	UPGI	0.820145	No	MAGEA3	0.891401
ACH-000466	Primary Tumor	OCCC	UPGI	0.838626	No	MAGEA3	0.891401
ACH-000466	Primary Tumor	OV	UPGI	0.822842	No	MAGEA3	0.891401
ACH-000466	Primary Tumor	PRAD	UPGI	0.805686	No	MAGEA3	0.891401
ACH-000471	Primary Tumor	CHOL	LIHC	0.83103	No	MAGEA3	0.965262
ACH-000471	Metastatic Tumor	FLC	LIHC	0.780354	No	MAGEA3	0.965262
ACH-000471	Primary Tumor	FLC	LIHC	0.785806	No	MAGEA3	0.965262
ACH-000471	Metastatic Tumor	LIHC	LIHC	0.787134	Metastatic	MAGEA3	0.965262
ACH-000471	Primary Tumor	LIHC	LIHC	0.790692	Primary	MAGEA3	0.965262
ACH-000471	Metastatic Tumor	NEPC	LIHC	0.755196	No	MAGEA3	0.965262
ACH-000471	Primary Tumor	SCNE	LIHC	0.795769	No	MAGEA3	0.965262
ACH-000475	Primary Tumor	CHOL	LIHC	0.817829	No	MAGEA3	0.975513
ACH-000475	Metastatic Tumor	FLC	LIHC	0.782958	No	MAGEA3	0.975513
ACH-000475	Primary Tumor	FLC	LIHC	0.79786	No	MAGEA3	0.975513
ACH-000475	Metastatic Tumor	LIHC	LIHC	0.799913	Metastatic	MAGEA3	0.975513
ACH-000475	Primary Tumor	LIHC	LIHC	0.815844	Primary	MAGEA3	0.975513
ACH-000475	Primary Tumor	SCNE	LIHC	0.793695	No	MAGEA3	0.975513
ACH-000506	Metastatic Tumor	SCLC	SCLC	0.780197	Metastatic	MAGEA3	0.962984
ACH-000507	Primary Tumor	CRC	UPGI	0.85329	No	MAGEA3	0.906663
ACH-000507	Primary Tumor	UPGI	UPGI	0.836135	Primary	MAGEA3	0.906663
ACH-000508	Metastatic Tumor	NEPC	SCLC	0.756833	No	MAGEA3	0.955239
ACH-000508	Metastatic Tumor	SCLC	SCLC	0.794187	Metastatic	MAGEA3	0.955239
ACH-000508	Primary Tumor	SCLC	SCLC	0.780856	Primary	MAGEA3	0.955239
ACH-000510	Metastatic Tumor	SCLC	LCLC	0.778387	No	MAGEA3	0.939294
ACH-000510	Primary Tumor	TGCT	LCLC	0.809499	No	MAGEA3	0.939294
ACH-000514	Metastatic Tumor	SCLC	SCLC	0.793326	Metastatic	MAGEA3	0.96344
ACH-000516	Metastatic Tumor	LGG	SARC	0.783639	No	MAGEA3	0.96959
ACH-000516	Primary Tumor	SARC	SARC	0.836237	Primary	MAGEA3	0.96959
ACH-000523	Metastatic Tumor	SCLC	SCLC	0.797163	Metastatic	MAGEA3	0.968052
ACH-000535	Metastatic Tumor	ASC	PAAD	0.838856	No	MAGEA3	0.958827
ACH-000535	Primary Tumor	BLCA	PAAD	0.859812	No	MAGEA3	0.958827
ACH-000535	Primary Tumor	BRCA_Basal	PAAD	0.823307	No	MAGEA3	0.958827
ACH-000535	Primary Tumor	CRC	PAAD	0.848772	No	MAGEA3	0.958827
ACH-000535	Primary Tumor	CSC	PAAD	0.874372	No	MAGEA3	0.958827
ACH-000535	Primary Tumor	ECAD	PAAD	0.853242	No	MAGEA3	0.958827
ACH-000535	Primary Tumor	ESSC	PAAD	0.866113	No	MAGEA3	0.958827
ACH-000535	Primary Tumor	HNSC	PAAD	0.863422	No	MAGEA3	0.958827
ACH-000535	Primary Tumor	LUAD	PAAD	0.821615	No	MAGEA3	0.958827
ACH-000535	Primary Tumor	LUSC	PAAD	0.857698	No	MAGEA3	0.958827
ACH-000535	Metastatic Tumor	PAAD	PAAD	0.823517	Metastatic	MAGEA3	0.958827
ACH-000535	Primary Tumor	PAAD	PAAD	0.81622	Primary	MAGEA3	0.958827
ACH-000535	Metastatic Tumor	UCEC	PAAD	0.823548	No	MAGEA3	0.958827
ACH-000535	Primary Tumor	UPGI	PAAD	0.843774	No	MAGEA3	0.958827
ACH-000536	Metastatic Tumor	BRCA_Her2	BRCA_Her2	0.785172	Metastatic	MAGEA3	0.978246
ACH-000548	Primary Tumor	ESSC	HNSC	0.850375	No	MAGEA3	0.893394
ACH-000548	Primary Tumor	HNSC	HNSC	0.841633	Primary	MAGEA3	0.893394
ACH-000554	Metastatic Tumor	BRCA_Her2	BRCA_Her2	0.78545	Metastatic	MAGEA3	0.960421
ACH-000554	Primary Tumor	BRCA_LumB	BRCA_Her2	0.815924	No	MAGEA3	0.960421
ACH-000559	Metastatic Tumor	NEPC	SCLC	0.757767	No	MAGEA3	0.951025
ACH-000559	Metastatic Tumor	SCLC	SCLC	0.792927	Metastatic	MAGEA3	0.951025
ACH-000561	Primary Tumor	CSC	ESSC	0.85048	No	MAGEA3	0.925456
ACH-000561	Primary Tumor	ESSC	ESSC	0.859734	Primary	MAGEA3	0.925456
ACH-000561	Primary Tumor	HNSC	ESSC	0.84148	No	MAGEA3	0.925456
ACH-000561	Primary Tumor	LUSC	ESSC	0.846052	No	MAGEA3	0.925456
ACH-000572	Metastatic Tumor	SKCM	SKCM	0.851025	Metastatic	MAGEA3	0.95746
ACH-000572	Primary Tumor	SKCM	SKCM	0.84958	Primary	MAGEA3	0.95746
ACH-000572	Metastatic Tumor	UVM	SKCM	0.825953	No	MAGEA3	0.95746
ACH-000572	Primary Tumor	UVM	SKCM	0.830277	No	MAGEA3	0.95746
ACH-000577	Metastatic Tumor	FLC	LIHC	0.769231	No	MAGEA3	0.9709
ACH-000577	Primary Tumor	FLC	LIHC	0.776583	No	MAGEA3	0.9709
ACH-000577	Primary Tumor	LIHC	LIHC	0.764364	Primary	MAGEA3	0.9709
ACH-000579	Metastatic Tumor	SKCM	SKCM	0.870923	Metastatic	MAGEA3	0.921469
ACH-000579	Primary Tumor	SKCM	SKCM	0.875017	Primary	MAGEA3	0.921469
ACH-000579	Metastatic Tumor	UVM	SKCM	0.849972	No	MAGEA3	0.921469
ACH-000579	Primary Tumor	UVM	SKCM	0.860691	No	MAGEA3	0.921469
ACH-000582	Primary Tumor	ACC	SKCM	0.805373	No	MAGEA3	0.962358
ACH-000582	Metastatic Tumor	SKCM	SKCM	0.858693	Metastatic	MAGEA3	0.962358
ACH-000582	Primary Tumor	SKCM	SKCM	0.861456	Primary	MAGEA3	0.962358
ACH-000582	Metastatic Tumor	UVM	SKCM	0.842664	No	MAGEA3	0.962358
ACH-000582	Primary Tumor	UVM	SKCM	0.852815	No	MAGEA3	0.962358
ACH-000589	Metastatic Tumor	BRCA_Her2	LUAD	0.790187	No	MAGEA3	0.92164
ACH-000589	Primary Tumor	BRCA_LumB	LUAD	0.818701	No	MAGEA3	0.92164
ACH-000589	Primary Tumor	LUAD	LUAD	0.821815	Primary	MAGEA3	0.92164
ACH-000589	Primary Tumor	SCNE	LUAD	0.783567	No	MAGEA3	0.92164
ACH-000591	Primary Tumor	ACC	LGG	0.816345	No	MAGEA3	0.904271
ACH-000591	Metastatic Tumor	GBM	LGG	0.801908	No	MAGEA3	0.904271
ACH-000591	Primary Tumor	GBM	LGG	0.813843	No	MAGEA3	0.904271
ACH-000591	Metastatic Tumor	GIST	LGG	0.804215	No	MAGEA3	0.904271
ACH-000591	Primary Tumor	GIST	LGG	0.806531	No	MAGEA3	0.904271
ACH-000591	Primary Tumor	HNACC	LGG	0.826194	No	MAGEA3	0.904271
ACH-000591	Metastatic Tumor	LGG	LGG	0.801709	Metastatic	MAGEA3	0.904271
ACH-000591	Primary Tumor	MESO	LGG	0.825425	No	MAGEA3	0.904271
ACH-000591	Metastatic Tumor	PCPG	LGG	0.781215	No	MAGEA3	0.904271
ACH-000591	Primary Tumor	PCPG	LGG	0.778929	No	MAGEA3	0.904271
ACH-000591	Primary Tumor	SARC	LGG	0.843783	No	MAGEA3	0.904271
ACH-000591	Primary Tumor	UCS	LGG	0.831057	No	MAGEA3	0.904271
ACH-000595	Metastatic Tumor	GBM	GBM	0.792734	Metastatic	MAGEA3	0.928588
ACH-000595	Primary Tumor	GBM	GBM	0.804261	Primary	MAGEA3	0.928588
ACH-000595	Primary Tumor	SARC	GBM	0.824938	No	MAGEA3	0.928588
ACH-000595	Metastatic Tumor	SKCM	GBM	0.845762	No	MAGEA3	0.928588
ACH-000610	Primary Tumor	PCPG	SCLC	0.778103	No	MAGEA3	0.96361
ACH-000614	Metastatic Tumor	LGG	SKCM	0.78374	No	MAGEA3	0.95
ACH-000614	Metastatic Tumor	SKCM	SKCM	0.8678	Metastatic	MAGEA3	0.95
ACH-000614	Primary Tumor	SKCM	SKCM	0.863754	Primary	MAGEA3	0.95
ACH-000614	Metastatic Tumor	UVM	SKCM	0.842167	No	MAGEA3	0.95
ACH-000614	Primary Tumor	UVM	SKCM	0.846561	No	MAGEA3	0.95
ACH-000615	Metastatic Tumor	SKCM	SKCM	0.865199	Metastatic	MAGEA3	0.946583
ACH-000615	Primary Tumor	SKCM	SKCM	0.866138	Primary	MAGEA3	0.946583
ACH-000615	Metastatic Tumor	UVM	SKCM	0.834748	No	MAGEA3	0.946583
ACH-000615	Primary Tumor	UVM	SKCM	0.840084	No	MAGEA3	0.946583
ACH-000618	Primary Tumor	BLCA	HNSC	0.852915	No	MAGEA3	0.906777
ACH-000618	Primary Tumor	CSC	HNSC	0.867907	No	MAGEA3	0.906777
ACH-000618	Primary Tumor	ESSC	HNSC	0.866127	No	MAGEA3	0.906777
ACH-000618	Primary Tumor	HNACC	HNSC	0.820747	No	MAGEA3	0.906777
ACH-000618	Primary Tumor	HNSC	HNSC	0.85745	Primary	MAGEA3	0.906777
ACH-000618	Primary Tumor	LUAD	HNSC	0.821425	No	MAGEA3	0.906777
ACH-000618	Primary Tumor	LUSC	HNSC	0.860727	No	MAGEA3	0.906777
ACH-000618	Primary Tumor	OV	HNSC	0.820354	No	MAGEA3	0.906777
ACH-000618	Primary Tumor	PRAD	HNSC	0.803373	No	MAGEA3	0.906777
ACH-000627	Primary Tumor	TGCT	LCLC	0.804534	No	MAGEA3	0.936674
ACH-000632	Metastatic Tumor	SKCM	SKCM	0.861928	Metastatic	MAGEA3	0.95803
ACH-000632	Primary Tumor	SKCM	SKCM	0.859611	Primary	MAGEA3	0.95803
ACH-000632	Primary Tumor	TGCT	SKCM	0.8066	No	MAGEA3	0.95803
ACH-000632	Metastatic Tumor	UVM	SKCM	0.826461	No	MAGEA3	0.95803
ACH-000633	Primary Tumor	FLC	UPGI	0.773875	No	MAGEA3	0.938781
ACH-000633	Metastatic Tumor	LIHC	UPGI	0.781762	No	MAGEA3	0.938781
ACH-000633	Primary Tumor	LIHC	UPGI	0.793133	No	MAGEA3	0.938781
ACH-000633	Primary Tumor	SCNE	UPGI	0.786035	No	MAGEA3	0.938781
ACH-000639	Metastatic Tumor	SCLC	SCLC	0.777978	Metastatic	MAGEA3	0.955638
ACH-000640	Primary Tumor	ACC	SKCM	0.806305	No	MAGEA3	0.923121
ACH-000640	Metastatic Tumor	GBM	SKCM	0.792805	No	MAGEA3	0.923121
ACH-000640	Primary Tumor	GBM	SKCM	0.804371	No	MAGEA3	0.923121
ACH-000640	Primary Tumor	GIST	SKCM	0.802328	No	MAGEA3	0.923121
ACH-000640	Metastatic Tumor	LGG	SKCM	0.793299	No	MAGEA3	0.923121
ACH-000640	Primary Tumor	SARC	SKCM	0.822894	No	MAGEA3	0.923121
ACH-000640	Metastatic Tumor	SKCM	SKCM	0.865486	Metastatic	MAGEA3	0.923121
ACH-000640	Primary Tumor	SKCM	SKCM	0.86027	Primary	MAGEA3	0.923121
ACH-000640	Metastatic Tumor	UVM	SKCM	0.837652	No	MAGEA3	0.923121
ACH-000640	Primary Tumor	UVM	SKCM	0.828298	No	MAGEA3	0.923121
ACH-000643	Primary Tumor	BLCA	BRCA_Basal	0.851801	No	MAGEA3	0.898349
ACH-000643	Primary Tumor	BRCA_Basal	BRCA_Basal	0.835428	Primary	MAGEA3	0.898349
ACH-000643	Metastatic Tumor	BRCA_Her2	BRCA_Basal	0.792074	No	MAGEA3	0.898349
ACH-000643	Primary Tumor	BRCA_LumA	BRCA_Basal	0.813503	No	MAGEA3	0.898349
ACH-000643	Primary Tumor	BRCA_LumB	BRCA_Basal	0.82019	No	MAGEA3	0.898349
ACH-000643	Primary Tumor	CHOL	BRCA_Basal	0.82195	No	MAGEA3	0.898349
ACH-000643	Primary Tumor	CSC	BRCA_Basal	0.851425	No	MAGEA3	0.898349
ACH-000643	Primary Tumor	ECAD	BRCA_Basal	0.851543	No	MAGEA3	0.898349
ACH-000643	Primary Tumor	HNACC	BRCA_Basal	0.825113	No	MAGEA3	0.898349
ACH-000643	Primary Tumor	LUAD	BRCA_Basal	0.82362	No	MAGEA3	0.898349
ACH-000643	Primary Tumor	OCCC	BRCA_Basal	0.83635	No	MAGEA3	0.898349
ACH-000643	Primary Tumor	OV	BRCA_Basal	0.836036	No	MAGEA3	0.898349
ACH-000643	Primary Tumor	PRAD	BRCA_Basal	0.803339	No	MAGEA3	0.898349
ACH-000643	Primary Tumor	THCA	BRCA_Basal	0.815742	No	MAGEA3	0.898349
ACH-000643	Primary Tumor	THYM	BRCA_Basal	0.795343	No	MAGEA3	0.898349
ACH-000643	Primary Tumor	UCEC	BRCA_Basal	0.824634	No	MAGEA3	0.898349
ACH-000644	Primary Tumor	ACC	SKCM	0.811685	No	MAGEA3	0.954043
ACH-000644	Primary Tumor	GBM	SKCM	0.795652	No	MAGEA3	0.954043
ACH-000644	Metastatic Tumor	SKCM	SKCM	0.874395	Metastatic	MAGEA3	0.954043
ACH-000644	Primary Tumor	SKCM	SKCM	0.870886	Primary	MAGEA3	0.954043
ACH-000644	Metastatic Tumor	UVM	SKCM	0.852714	No	MAGEA3	0.954043
ACH-000644	Primary Tumor	UVM	SKCM	0.850193	No	MAGEA3	0.954043
ACH-000665	Primary Tumor	BRCA_LumA	LUSC	0.807643	No	MAGEA3	0.950626
ACH-000665	Primary Tumor	BRCA_LumB	LUSC	0.816237	No	MAGEA3	0.950626
ACH-000665	Primary Tumor	FLC	LUSC	0.772865	No	MAGEA3	0.950626
ACH-000665	Primary Tumor	HNACC	LUSC	0.819922	No	MAGEA3	0.950626
ACH-000665	Primary Tumor	KIRC	LUSC	0.786698	No	MAGEA3	0.950626
ACH-000665	Primary Tumor	MESO	LUSC	0.829451	No	MAGEA3	0.950626
ACH-000665	Primary Tumor	PRAD	LUSC	0.803105	No	MAGEA3	0.950626
ACH-000665	Primary Tumor	THCA	LUSC	0.811111	No	MAGEA3	0.950626
ACH-000675	Primary Tumor	BRCA_Basal	LUAD	0.822683	No	MAGEA3	0.956321
ACH-000675	Primary Tumor	BRCA_LumB	LUAD	0.817177	No	MAGEA3	0.956321
ACH-000675	Metastatic Tumor	LUAD	LUAD	0.82232	Metastatic	MAGEA3	0.956321
ACH-000675	Primary Tumor	LUAD	LUAD	0.834208	Primary	MAGEA3	0.956321
ACH-000675	Metastatic Tumor	NEPC	LUAD	0.761385	No	MAGEA3	0.956321
ACH-000675	Primary Tumor	PRAD	LUAD	0.801672	No	MAGEA3	0.956321
ACH-000675	Metastatic Tumor	SCLC	LUAD	0.784013	No	MAGEA3	0.956321
ACH-000675	Primary Tumor	THCA	LUAD	0.813978	No	MAGEA3	0.956321
ACH-000676	Metastatic Tumor	SKCM	GBM	0.867906	No	MAGEA3	0.946298
ACH-000676	Primary Tumor	SKCM	GBM	0.865088	No	MAGEA3	0.946298
ACH-000676	Metastatic Tumor	UVM	GBM	0.837025	No	MAGEA3	0.946298
ACH-000676	Primary Tumor	UVM	GBM	0.839141	No	MAGEA3	0.946298
ACH-000679	Primary Tumor	CRC	ESSC	0.855944	No	MAGEA3	0.964123
ACH-000679	Primary Tumor	UPGI	ESSC	0.83757	No	MAGEA3	0.964123
ACH-000693	Primary Tumor	ESSC	ESSC	0.847355	Primary	MAGEA3	0.932403
ACH-000694	Primary Tumor	BLCA	ESSC	0.846873	No	MAGEA3	0.945672
ACH-000694	Primary Tumor	CSC	ESSC	0.869523	No	MAGEA3	0.945672
ACH-000694	Primary Tumor	ESSC	ESSC	0.869037	Primary	MAGEA3	0.945672
ACH-000694	Primary Tumor	HNSC	ESSC	0.858077	No	MAGEA3	0.945672
ACH-000694	Primary Tumor	LUSC	ESSC	0.853133	No	MAGEA3	0.945672
ACH-000695	Metastatic Tumor	SCLC	SCLC	0.782288	Metastatic	MAGEA3	0.948918
ACH-000706	Primary Tumor	HNACC	LUAD	0.82435	No	MAGEA3	0.923633
ACH-000706	Primary Tumor	SCNE	LUAD	0.784017	No	MAGEA3	0.923633
ACH-000722	Primary Tumor	CRC	COAD_READ	0.873356	No	MAGEA3	0.912699
ACH-000725	Metastatic Tumor	BRCA_Her2	BRCA_Her2	0.7908	Metastatic	MAGEA3	0.92164
ACH-000725	Primary Tumor	BRCA_LumA	BRCA_Her2	0.807303	No	MAGEA3	0.92164
ACH-000725	Primary Tumor	BRCA_LumB	BRCA_Her2	0.829908	No	MAGEA3	0.92164
ACH-000725	Primary Tumor	PRAD	BRCA_Her2	0.802462	No	MAGEA3	0.92164
ACH-000729	Metastatic Tumor	SCLC	SCLC	0.799502	Metastatic	MAGEA3	0.971697
ACH-000730	Metastatic Tumor	SKCM	SKCM	0.861762	Metastatic	MAGEA3	0.962984
ACH-000730	Primary Tumor	SKCM	SKCM	0.863488	Primary	MAGEA3	0.962984
ACH-000730	Metastatic Tumor	UVM	SKCM	0.836729	No	MAGEA3	0.962984
ACH-000730	Primary Tumor	UVM	SKCM	0.841973	No	MAGEA3	0.962984
ACH-000735	Metastatic Tumor	ASC	HNSC	0.849757	No	MAGEA3	0.930695
ACH-000735	Primary Tumor	BLCA	HNSC	0.857611	No	MAGEA3	0.930695
ACH-000735	Primary Tumor	BRCA_Basal	HNSC	0.839951	No	MAGEA3	0.930695
ACH-000735	Metastatic Tumor	BRCA_Her2	HNSC	0.790994	No	MAGEA3	0.930695
ACH-000735	Primary Tumor	BRCA_LumA	HNSC	0.81106	No	MAGEA3	0.930695
ACH-000735	Primary Tumor	BRCA_LumB	HNSC	0.821588	No	MAGEA3	0.930695
ACH-000735	Primary Tumor	CHOL	HNSC	0.820746	No	MAGEA3	0.930695
ACH-000735	Primary Tumor	CSC	HNSC	0.876492	No	MAGEA3	0.930695
ACH-000735	Metastatic Tumor	ECAD	HNSC	0.850761	No	MAGEA3	0.930695
ACH-000735	Primary Tumor	ECAD	HNSC	0.850964	No	MAGEA3	0.930695
ACH-000735	Metastatic Tumor	ESSC	HNSC	0.850704	No	MAGEA3	0.930695
ACH-000735	Primary Tumor	ESSC	HNSC	0.873154	No	MAGEA3	0.930695
ACH-000735	Primary Tumor	HNACC	HNSC	0.825969	No	MAGEA3	0.930695
ACH-000735	Metastatic Tumor	HNSC	HNSC	0.846005	Metastatic	MAGEA3	0.930695
ACH-000735	Primary Tumor	HNSC	HNSC	0.871966	Primary	MAGEA3	0.930695
ACH-000735	Primary Tumor	KICH	HNSC	0.787431	No	MAGEA3	0.930695
ACH-000735	Metastatic Tumor	KIRP	HNSC	0.815936	No	MAGEA3	0.930695
ACH-000735	Primary Tumor	LUAD	HNSC	0.826536	No	MAGEA3	0.930695
ACH-000735	Metastatic Tumor	LUSC	HNSC	0.845275	No	MAGEA3	0.930695
ACH-000735	Primary Tumor	LUSC	HNSC	0.867942	No	MAGEA3	0.930695
ACH-000735	Primary Tumor	MESO	HNSC	0.825553	No	MAGEA3	0.930695
ACH-000735	Primary Tumor	OCCC	HNSC	0.833724	No	MAGEA3	0.930695
ACH-000735	Primary Tumor	OV	HNSC	0.828407	No	MAGEA3	0.930695
ACH-000735	Metastatic Tumor	PAAD	HNSC	0.814543	No	MAGEA3	0.930695
ACH-000735	Primary Tumor	PRAD	HNSC	0.808089	No	MAGEA3	0.930695
ACH-000735	Primary Tumor	TGCT	HNSC	0.803164	No	MAGEA3	0.930695
ACH-000735	Primary Tumor	THCA	HNSC	0.811303	No	MAGEA3	0.930695
ACH-000735	Primary Tumor	THYM	HNSC	0.807036	No	MAGEA3	0.930695
ACH-000735	Metastatic Tumor	UCEC	HNSC	0.833071	No	MAGEA3	0.930695
ACH-000735	Primary Tumor	UCEC	HNSC	0.824301	No	MAGEA3	0.930695
ACH-000735	Primary Tumor	UPGI	HNSC	0.834995	No	MAGEA3	0.930695
ACH-000743	Metastatic Tumor	NEPC	SCLC	0.770472	No	MAGEA3	0.928246
ACH-000743	Metastatic Tumor	SCLC	SCLC	0.805087	Metastatic	MAGEA3	0.928246
ACH-000743	Primary Tumor	SCLC	SCLC	0.779228	Primary	MAGEA3	0.928246
ACH-000749	Metastatic Tumor	SCLC	SCLC	0.798229	Metastatic	MAGEA3	0.933087
ACH-000752	Primary Tumor	SARC	SCLC	0.832279	No	MAGEA3	0.900114
ACH-000761	Primary Tumor	BLCA	UPGI	0.86238	No	MAGEA3	0.894476
ACH-000761	Primary Tumor	BRCA_Basal	UPGI	0.838622	No	MAGEA3	0.894476
ACH-000761	Metastatic Tumor	BRCA_Her2	UPGI	0.785673	No	MAGEA3	0.894476
ACH-000761	Primary Tumor	BRCA_LumA	UPGI	0.818456	No	MAGEA3	0.894476
ACH-000761	Primary Tumor	BRCA_LumB	UPGI	0.826589	No	MAGEA3	0.894476
ACH-000761	Primary Tumor	CHOL	UPGI	0.822753	No	MAGEA3	0.894476
ACH-000761	Primary Tumor	CSC	UPGI	0.868389	No	MAGEA3	0.894476
ACH-000761	Primary Tumor	ESSC	UPGI	0.866461	No	MAGEA3	0.894476
ACH-000761	Primary Tumor	HNACC	UPGI	0.825482	No	MAGEA3	0.894476
ACH-000761	Primary Tumor	HNSC	UPGI	0.859399	No	MAGEA3	0.894476
ACH-000761	Primary Tumor	KICH	UPGI	0.793113	No	MAGEA3	0.894476
ACH-000761	Primary Tumor	LUAD	UPGI	0.827113	No	MAGEA3	0.894476
ACH-000761	Primary Tumor	LUSC	UPGI	0.861345	No	MAGEA3	0.894476
ACH-000761	Primary Tumor	MESO	UPGI	0.825131	No	MAGEA3	0.894476
ACH-000761	Primary Tumor	OCCC	UPGI	0.834813	No	MAGEA3	0.894476
ACH-000761	Primary Tumor	OV	UPGI	0.832809	No	MAGEA3	0.894476
ACH-000761	Primary Tumor	PRAD	UPGI	0.81248	No	MAGEA3	0.894476
ACH-000761	Primary Tumor	SCNE	UPGI	0.785496	No	MAGEA3	0.894476
ACH-000761	Primary Tumor	TGCT	UPGI	0.803028	No	MAGEA3	0.894476
ACH-000761	Primary Tumor	THCA	UPGI	0.817398	No	MAGEA3	0.894476
ACH-000761	Primary Tumor	THYM	UPGI	0.807586	No	MAGEA3	0.894476
ACH-000761	Metastatic Tumor	UCEC	UPGI	0.826314	No	MAGEA3	0.894476
ACH-000761	Primary Tumor	UCS	UPGI	0.827465	No	MAGEA3	0.894476
ACH-000762	Metastatic Tumor	ASC	HNSC	0.835469	No	MAGEA3	0.931777
ACH-000762	Primary Tumor	CSC	HNSC	0.853468	No	MAGEA3	0.931777
ACH-000762	Primary Tumor	ESSC	HNSC	0.852127	No	MAGEA3	0.931777
ACH-000762	Primary Tumor	HNSC	HNSC	0.847632	Primary	MAGEA3	0.931777
ACH-000762	Primary Tumor	LUSC	HNSC	0.843293	No	MAGEA3	0.931777
ACH-000766	Metastatic Tumor	ASC	LUAD	0.843257	No	MAGEA3	0.968109
ACH-000766	Primary Tumor	BLCA	LUAD	0.859785	No	MAGEA3	0.968109
ACH-000766	Primary Tumor	BRCA_Basal	LUAD	0.827412	No	MAGEA3	0.968109
ACH-000766	Metastatic Tumor	BRCA_Her2	LUAD	0.78955	No	MAGEA3	0.968109
ACH-000766	Primary Tumor	CHOL	LUAD	0.824864	No	MAGEA3	0.968109
ACH-000766	Primary Tumor	CSC	LUAD	0.867277	No	MAGEA3	0.968109
ACH-000766	Primary Tumor	ECAD	LUAD	0.857287	No	MAGEA3	0.968109
ACH-000766	Primary Tumor	ESSC	LUAD	0.860344	No	MAGEA3	0.968109
ACH-000766	Primary Tumor	HNSC	LUAD	0.849466	No	MAGEA3	0.968109
ACH-000766	Metastatic Tumor	KIRP	LUAD	0.821027	No	MAGEA3	0.968109
ACH-000766	Primary Tumor	LUAD	LUAD	0.8303	Primary	MAGEA3	0.968109
ACH-000766	Primary Tumor	LUSC	LUAD	0.858142	No	MAGEA3	0.968109
ACH-000766	Primary Tumor	OV	LUAD	0.823541	No	MAGEA3	0.968109
ACH-000766	Metastatic Tumor	PAAD	LUAD	0.821196	No	MAGEA3	0.968109
ACH-000766	Primary Tumor	UCEC	LUAD	0.82498	No	MAGEA3	0.968109
ACH-000766	Primary Tumor	UPGI	LUAD	0.838968	No	MAGEA3	0.968109
ACH-000767	Metastatic Tumor	NEPC	SCLC	0.757778	No	MAGEA3	0.969191
ACH-000767	Metastatic Tumor	SCLC	SCLC	0.791164	Metastatic	MAGEA3	0.969191
ACH-000769	Metastatic Tumor	NEPC	LUSC	0.757139	No	MAGEA3	0.907802
ACH-000769	Metastatic Tumor	SCLC	LUSC	0.785465	No	MAGEA3	0.907802
ACH-000776	Primary Tumor	HNACC	MBL	0.827074	No	MAGEA3	0.944419
ACH-000776	Metastatic Tumor	NEPC	MBL	0.757005	No	MAGEA3	0.944419
ACH-000776	Primary Tumor	THYM	MBL	0.802071	No	MAGEA3	0.944419
ACH-000780	Metastatic Tumor	SCLC	SCLC	0.793404	Metastatic	MAGEA3	0.979328
ACH-000781	Primary Tumor	FLC	LUAD	0.772991	No	MAGEA3	0.93377
ACH-000781	Metastatic Tumor	KIRP	LUAD	0.817785	No	MAGEA3	0.93377
ACH-000781	Metastatic Tumor	LIHC	LUAD	0.76492	No	MAGEA3	0.93377
ACH-000781	Primary Tumor	LIHC	LUAD	0.766088	No	MAGEA3	0.93377
ACH-000781	Primary Tumor	OCCC	LUAD	0.832372	No	MAGEA3	0.93377
ACH-000785	Metastatic Tumor	BRCA_Her2	LUAD	0.784545	No	MAGEA3	0.9668
ACH-000788	Metastatic Tumor	SKCM	SKCM	0.860412	Metastatic	MAGEA3	0.949829
ACH-000788	Primary Tumor	SKCM	SKCM	0.855571	Primary	MAGEA3	0.949829
ACH-000788	Metastatic Tumor	UVM	SKCM	0.831915	No	MAGEA3	0.949829
ACH-000788	Primary Tumor	UVM	SKCM	0.82946	No	MAGEA3	0.949829
ACH-000789	Metastatic Tumor	SCLC	LCLC	0.782239	No	MAGEA3	0.919476
ACH-000799	Primary Tumor	GBM	SKCM	0.795269	No	MAGEA3	0.966401
ACH-000799	Primary Tumor	GIST	SKCM	0.796907	No	MAGEA3	0.966401
ACH-000799	Primary Tumor	PCPG	SKCM	0.780621	No	MAGEA3	0.966401
ACH-000799	Metastatic Tumor	SKCM	SKCM	0.848144	Metastatic	MAGEA3	0.966401
ACH-000799	Primary Tumor	SKCM	SKCM	0.845452	Primary	MAGEA3	0.966401
ACH-000799	Primary Tumor	TGCT	SKCM	0.802721	No	MAGEA3	0.966401
ACH-000799	Metastatic Tumor	UVM	SKCM	0.826277	No	MAGEA3	0.966401
ACH-000800	Metastatic Tumor	SCLC	SCLC	0.786125	Metastatic	MAGEA3	0.941287
ACH-000801	Metastatic Tumor	SKCM	SKCM	0.855368	Metastatic	MAGEA3	0.970046
ACH-000801	Primary Tumor	SKCM	SKCM	0.860926	Primary	MAGEA3	0.970046
ACH-000801	Metastatic Tumor	UVM	SKCM	0.835422	No	MAGEA3	0.970046
ACH-000801	Primary Tumor	UVM	SKCM	0.843901	No	MAGEA3	0.970046
ACH-000808	Primary Tumor	MESO	CHOL	0.825138	No	MAGEA3	0.972893
ACH-000808	Primary Tumor	SARC	CHOL	0.825105	No	MAGEA3	0.972893
ACH-000812	Metastatic Tumor	SKCM	SKCM	0.863	Metastatic	MAGEA3	0.967141
ACH-000812	Primary Tumor	SKCM	SKCM	0.861022	Primary	MAGEA3	0.967141
ACH-000812	Metastatic Tumor	UVM	SKCM	0.834283	No	MAGEA3	0.967141
ACH-000812	Primary Tumor	UVM	SKCM	0.835525	No	MAGEA3	0.967141
ACH-000814	Primary Tumor	GBM	SKCM	0.800816	No	MAGEA3	0.933428
ACH-000814	Primary Tumor	SARC	SKCM	0.826742	No	MAGEA3	0.933428
ACH-000814	Metastatic Tumor	SKCM	SKCM	0.878068	Metastatic	MAGEA3	0.933428
ACH-000814	Primary Tumor	SKCM	SKCM	0.877965	Primary	MAGEA3	0.933428
ACH-000814	Metastatic Tumor	UVM	SKCM	0.847474	No	MAGEA3	0.933428
ACH-000814	Primary Tumor	UVM	SKCM	0.841603	No	MAGEA3	0.933428
ACH-000819	Primary Tumor	ACC	GBM	0.809097	No	MAGEA3	0.956663
ACH-000819	Metastatic Tumor	GIST	GBM	0.795882	No	MAGEA3	0.956663
ACH-000819	Primary Tumor	GIST	GBM	0.796692	No	MAGEA3	0.956663
ACH-000819	Primary Tumor	SARC	GBM	0.821318	No	MAGEA3	0.956663
ACH-000819	Primary Tumor	TGCT	GBM	0.808645	No	MAGEA3	0.956663
ACH-000819	Primary Tumor	THYM	GBM	0.80069	No	MAGEA3	0.956663
ACH-000823	Primary Tumor	ESSC	ESSC	0.844517	Primary	MAGEA3	0.953018
ACH-000824	Metastatic Tumor	ASC	ESSC	0.834648	No	MAGEA3	0.923975
ACH-000824	Primary Tumor	BLCA	ESSC	0.843444	No	MAGEA3	0.923975
ACH-000824	Primary Tumor	CSC	ESSC	0.859867	No	MAGEA3	0.923975
ACH-000824	Primary Tumor	ESSC	ESSC	0.852087	Primary	MAGEA3	0.923975
ACH-000824	Primary Tumor	HNSC	ESSC	0.838891	No	MAGEA3	0.923975
ACH-000824	Primary Tumor	LUSC	ESSC	0.845478	No	MAGEA3	0.923975
ACH-000830	Metastatic Tumor	SCLC	SCLC	0.797213	Metastatic	MAGEA3	0.97426
ACH-000832	Metastatic Tumor	ASC	HNSC	0.860232	No	MAGEA3	0.926196
ACH-000832	Primary Tumor	BLCA	HNSC	0.852205	No	MAGEA3	0.926196
ACH-000832	Primary Tumor	BRCA_Basal	HNSC	0.829731	No	MAGEA3	0.926196
ACH-000832	Metastatic Tumor	BRCA_Her2	HNSC	0.784047	No	MAGEA3	0.926196
ACH-000832	Metastatic Tumor	CSC	HNSC	0.853167	No	MAGEA3	0.926196
ACH-000832	Primary Tumor	CSC	HNSC	0.878837	No	MAGEA3	0.926196
ACH-000832	Metastatic Tumor	ECAD	HNSC	0.853074	No	MAGEA3	0.926196
ACH-000832	Metastatic Tumor	ESSC	HNSC	0.853326	No	MAGEA3	0.926196
ACH-000832	Primary Tumor	ESSC	HNSC	0.872971	No	MAGEA3	0.926196
ACH-000832	Primary Tumor	HNACC	HNSC	0.820665	No	MAGEA3	0.926196
ACH-000832	Metastatic Tumor	HNSC	HNSC	0.856026	Metastatic	MAGEA3	0.926196
ACH-000832	Primary Tumor	HNSC	HNSC	0.869454	Primary	MAGEA3	0.926196
ACH-000832	Metastatic Tumor	KIRP	HNSC	0.827128	No	MAGEA3	0.926196
ACH-000832	Primary Tumor	LUAD	HNSC	0.821186	No	MAGEA3	0.926196
ACH-000832	Metastatic Tumor	LUSC	HNSC	0.842866	No	MAGEA3	0.926196
ACH-000832	Primary Tumor	LUSC	HNSC	0.863505	No	MAGEA3	0.926196
ACH-000832	Metastatic Tumor	PAAD	HNSC	0.818924	No	MAGEA3	0.926196
ACH-000832	Metastatic Tumor	UCEC	HNSC	0.823689	No	MAGEA3	0.926196
ACH-000835	Primary Tumor	TGCT	SARC	0.802849	No	MAGEA3	0.918622
ACH-000839	Metastatic Tumor	ASC	BLSC	0.845283	No	MAGEA3	0.945046
ACH-000839	Primary Tumor	BLCA	BLSC	0.844955	No	MAGEA3	0.945046
ACH-000839	Primary Tumor	BRCA_Basal	BLSC	0.825118	No	MAGEA3	0.945046
ACH-000839	Primary Tumor	CSC	BLSC	0.867104	No	MAGEA3	0.945046
ACH-000839	Metastatic Tumor	ESSC	BLSC	0.846276	No	MAGEA3	0.945046
ACH-000839	Primary Tumor	ESSC	BLSC	0.868746	No	MAGEA3	0.945046
ACH-000839	Metastatic Tumor	HNSC	BLSC	0.846636	No	MAGEA3	0.945046
ACH-000839	Primary Tumor	HNSC	BLSC	0.863381	No	MAGEA3	0.945046
ACH-000839	Primary Tumor	LUSC	BLSC	0.856476	No	MAGEA3	0.945046
ACH-000843	Primary Tumor	ESSC	LUSC	0.845504	No	MAGEA3	0.965888
ACH-000848	Metastatic Tumor	FLC	LIHC	0.770976	No	MAGEA3	0.938041
ACH-000848	Primary Tumor	FLC	LIHC	0.779101	No	MAGEA3	0.938041
ACH-000848	Metastatic Tumor	LIHC	LIHC	0.790646	Metastatic	MAGEA3	0.938041
ACH-000848	Primary Tumor	LIHC	LIHC	0.804141	Primary	MAGEA3	0.938041
ACH-000848	Primary Tumor	SCNE	LIHC	0.785632	No	MAGEA3	0.938041
ACH-000849	Primary Tumor	BLCA	BRCA_Basal	0.844949	No	MAGEA3	0.9791
ACH-000849	Primary Tumor	BRCA_Basal	BRCA_Basal	0.844831	Primary	MAGEA3	0.9791
ACH-000849	Metastatic Tumor	BRCA_Her2	BRCA_Basal	0.798256	No	MAGEA3	0.9791
ACH-000849	Primary Tumor	BRCA_LumA	BRCA_Basal	0.811741	No	MAGEA3	0.9791
ACH-000849	Primary Tumor	BRCA_LumB	BRCA_Basal	0.822916	No	MAGEA3	0.9791
ACH-000849	Primary Tumor	CSC	BRCA_Basal	0.855747	No	MAGEA3	0.9791
ACH-000849	Primary Tumor	ECAD	BRCA_Basal	0.852296	No	MAGEA3	0.9791
ACH-000849	Primary Tumor	HNACC	BRCA_Basal	0.825937	No	MAGEA3	0.9791
ACH-000849	Primary Tumor	OV	BRCA_Basal	0.826565	No	MAGEA3	0.9791
ACH-000849	Primary Tumor	PRAD	BRCA_Basal	0.80248	No	MAGEA3	0.9791
ACH-000849	Metastatic Tumor	UCEC	BRCA_Basal	0.825951	No	MAGEA3	0.9791
ACH-000853	Primary Tumor	TGCT	LCLC	0.804116	No	MAGEA3	0.925114
ACH-000857	Metastatic Tumor	ASC	BRCA_Basal	0.837936	No	MAGEA3	0.957859
ACH-000857	Primary Tumor	BLCA	BRCA_Basal	0.854469	No	MAGEA3	0.957859
ACH-000857	Primary Tumor	BRCA_Basal	BRCA_Basal	0.844534	Primary	MAGEA3	0.957859
ACH-000857	Metastatic Tumor	BRCA_Her2	BRCA_Basal	0.788562	No	MAGEA3	0.957859
ACH-000857	Primary Tumor	BRCA_LumA	BRCA_Basal	0.808908	No	MAGEA3	0.957859
ACH-000857	Primary Tumor	BRCA_LumB	BRCA_Basal	0.817682	No	MAGEA3	0.957859
ACH-000857	Primary Tumor	CSC	BRCA_Basal	0.860903	No	MAGEA3	0.957859
ACH-000857	Metastatic Tumor	ECAD	BRCA_Basal	0.855175	No	MAGEA3	0.957859
ACH-000857	Primary Tumor	ECAD	BRCA_Basal	0.852245	No	MAGEA3	0.957859
ACH-000857	Primary Tumor	ESSC	BRCA_Basal	0.848014	No	MAGEA3	0.957859
ACH-000857	Primary Tumor	HNACC	BRCA_Basal	0.829519	No	MAGEA3	0.957859
ACH-000857	Primary Tumor	HNSC	BRCA_Basal	0.845061	No	MAGEA3	0.957859
ACH-000857	Metastatic Tumor	KIRP	BRCA_Basal	0.816855	No	MAGEA3	0.957859
ACH-000857	Primary Tumor	LUAD	BRCA_Basal	0.826198	No	MAGEA3	0.957859
ACH-000857	Primary Tumor	LUSC	BRCA_Basal	0.848955	No	MAGEA3	0.957859
ACH-000857	Primary Tumor	OV	BRCA_Basal	0.822464	No	MAGEA3	0.957859
ACH-000857	Metastatic Tumor	PAAD	BRCA_Basal	0.813499	No	MAGEA3	0.957859
ACH-000857	Metastatic Tumor	UCEC	BRCA_Basal	0.828604	No	MAGEA3	0.957859
ACH-000859	Metastatic Tumor	ASC	BRCA_Basal	0.840895	No	MAGEA3	0.927164
ACH-000859	Primary Tumor	BLCA	BRCA_Basal	0.84604	No	MAGEA3	0.927164
ACH-000859	Primary Tumor	BRCA_Basal	BRCA_Basal	0.835169	Primary	MAGEA3	0.927164
ACH-000859	Metastatic Tumor	BRCA_Her2	BRCA_Basal	0.80215	No	MAGEA3	0.927164
ACH-000859	Primary Tumor	BRCA_Her2	BRCA_Basal	0.787443	No	MAGEA3	0.927164
ACH-000859	Primary Tumor	BRCA_LumA	BRCA_Basal	0.812248	No	MAGEA3	0.927164
ACH-000859	Primary Tumor	BRCA_LumB	BRCA_Basal	0.826126	No	MAGEA3	0.927164
ACH-000859	Primary Tumor	CSC	BRCA_Basal	0.856394	No	MAGEA3	0.927164
ACH-000859	Metastatic Tumor	ECAD	BRCA_Basal	0.854982	No	MAGEA3	0.927164
ACH-000859	Primary Tumor	ESSC	BRCA_Basal	0.848241	No	MAGEA3	0.927164
ACH-000859	Primary Tumor	HNACC	BRCA_Basal	0.820805	No	MAGEA3	0.927164
ACH-000859	Metastatic Tumor	KIRP	BRCA_Basal	0.820749	No	MAGEA3	0.927164
ACH-000859	Primary Tumor	LUAD	BRCA_Basal	0.824269	No	MAGEA3	0.927164
ACH-000859	Primary Tumor	LUSC	BRCA_Basal	0.844086	No	MAGEA3	0.927164
ACH-000859	Primary Tumor	PRAD	BRCA_Basal	0.802926	No	MAGEA3	0.927164
ACH-000859	Metastatic Tumor	UCEC	BRCA_Basal	0.830534	No	MAGEA3	0.927164
ACH-000859	Primary Tumor	UCEC	BRCA_Basal	0.823936	No	MAGEA3	0.927164
ACH-000868	Primary Tumor	LUAD	LUAS	0.826253	No	MAGEA3	0.946868
ACH-000870	Metastatic Tumor	SCLC	SCLC	0.783748	Metastatic	MAGEA3	0.971128
ACH-000871	Metastatic Tumor	NEPC	SCLC	0.759345	No	MAGEA3	0.942255
ACH-000871	Metastatic Tumor	SCLC	SCLC	0.79898	Metastatic	MAGEA3	0.942255
ACH-000873	Metastatic Tumor	NEPC	ESSC	0.756407	No	MAGEA3	0.935934
ACH-000873	Primary Tumor	TGCT	ESSC	0.808807	No	MAGEA3	0.935934
ACH-000873	Primary Tumor	THYM	ESSC	0.797955	No	MAGEA3	0.935934
ACH-000873	Primary Tumor	UCS	ESSC	0.833395	No	MAGEA3	0.935934
ACH-000882	Metastatic Tumor	SKCM	SKCM	0.861393	Metastatic	MAGEA3	0.902506
ACH-000882	Primary Tumor	SKCM	SKCM	0.866791	Primary	MAGEA3	0.902506
ACH-000882	Metastatic Tumor	UVM	SKCM	0.839711	No	MAGEA3	0.902506
ACH-000882	Primary Tumor	UVM	SKCM	0.841132	No	MAGEA3	0.902506
ACH-000891	Primary Tumor	TGCT	LCLC	0.804219	No	MAGEA3	0.953246
ACH-000898	Primary Tumor	CRC	UPGI	0.853942	No	MAGEA3	0.897722
ACH-000899	Metastatic Tumor	SKCM	SKCM	0.863426	Metastatic	MAGEA3	0.970444
ACH-000899	Primary Tumor	SKCM	SKCM	0.857892	Primary	MAGEA3	0.970444
ACH-000899	Metastatic Tumor	UVM	SKCM	0.834464	No	MAGEA3	0.970444
ACH-000899	Primary Tumor	UVM	SKCM	0.831806	No	MAGEA3	0.970444
ACH-000900	Primary Tumor	TGCT	LUAD	0.812337	No	MAGEA3	0.931549
ACH-000903	Primary Tumor	ACC	THCA	0.814073	No	MAGEA3	0.897665
ACH-000903	Primary Tumor	KICH	THCA	0.789772	No	MAGEA3	0.897665
ACH-000903	Primary Tumor	SARC	THCA	0.828513	No	MAGEA3	0.897665
ACH-000903	Primary Tumor	THCA	THCA	0.809467	Primary	MAGEA3	0.897665
ACH-000912	Primary Tumor	TGCT	SCLC	0.803239	No	MAGEA3	0.945558
ACH-000919	Primary Tumor	CRC	UPGI	0.847148	No	MAGEA3	0.961048
ACH-000957	Primary Tumor	CRC	COAD_READ	0.881299	No	MAGEA3	0.948975
ACH-000957	Primary Tumor	UPGI	COAD_READ	0.843223	No	MAGEA3	0.948975
ACH-000961	Primary Tumor	BRCA_LumB	UCEC	0.816963	No	MAGEA3	0.940604
ACH-000961	Primary Tumor	HNACC	UCEC	0.824605	No	MAGEA3	0.940604
ACH-000961	Primary Tumor	KICH	UCEC	0.794028	No	MAGEA3	0.940604
ACH-000961	Metastatic Tumor	NEPC	UCEC	0.762469	No	MAGEA3	0.940604
ACH-000961	Primary Tumor	OCCC	UCEC	0.834757	No	MAGEA3	0.940604
ACH-000961	Primary Tumor	OV	UCEC	0.831171	No	MAGEA3	0.940604
ACH-000961	Primary Tumor	PRAD	UCEC	0.807947	No	MAGEA3	0.940604
ACH-000961	Metastatic Tumor	SCLC	UCEC	0.780407	No	MAGEA3	0.940604
ACH-000961	Primary Tumor	SCNE	UCEC	0.786417	No	MAGEA3	0.940604
ACH-000961	Primary Tumor	TGCT	UCEC	0.807441	No	MAGEA3	0.940604
ACH-000961	Primary Tumor	THCA	UCEC	0.813121	No	MAGEA3	0.940604
ACH-000961	Primary Tumor	THYM	UCEC	0.797378	No	MAGEA3	0.940604
ACH-000961	Metastatic Tumor	UCEC	UCEC	0.823423	Metastatic	MAGEA3	0.940604
ACH-000961	Primary Tumor	UCEC	UCEC	0.832492	Primary	MAGEA3	0.940604
ACH-000961	Primary Tumor	UCS	UCEC	0.837575	No	MAGEA3	0.940604
ACH-000967	Metastatic Tumor	BRCA_Her2	COAD_READ	0.785344	No	MAGEA3	0.968622
ACH-000967	Primary Tumor	BRCA_LumB	COAD_READ	0.815687	No	MAGEA3	0.968622
ACH-000967	Primary Tumor	PRAD	COAD_READ	0.802605	No	MAGEA3	0.968622
ACH-000967	Primary Tumor	SCNE	COAD_READ	0.787718	No	MAGEA3	0.968622
ACH-000977	Metastatic Tumor	NEPC	PRAD	0.760216	No	MAGEA3	0.949772
ACH-000977	Metastatic Tumor	PRAD	PRAD	0.80575	Metastatic	MAGEA3	0.949772
ACH-000977	Primary Tumor	PRAD	PRAD	0.829562	Primary	MAGEA3	0.949772
ACH-000977	Primary Tumor	SCNE	PRAD	0.788195	No	MAGEA3	0.949772
ACH-000980	Metastatic Tumor	NEPC	LCLC	0.754936	No	MAGEA3	0.974772
ACH-000980	Primary Tumor	PCPG	LCLC	0.789786	No	MAGEA3	0.974772
ACH-000980	Metastatic Tumor	SCLC	LCLC	0.799069	No	MAGEA3	0.974772
ACH-000988	Primary Tumor	KICH	UASC	0.789588	No	MAGEA3	0.948747
ACH-000988	Metastatic Tumor	NEPC	UASC	0.755595	No	MAGEA3	0.948747
ACH-000988	Primary Tumor	OCCC	UASC	0.840363	No	MAGEA3	0.948747
ACH-000988	Primary Tumor	OV	UASC	0.822443	No	MAGEA3	0.948747
ACH-000988	Primary Tumor	SCNE	UASC	0.785462	No	MAGEA3	0.948747
ACH-000988	Primary Tumor	TGCT	UASC	0.803043	No	MAGEA3	0.948747
ACH-000988	Primary Tumor	UCEC	UASC	0.824224	No	MAGEA3	0.948747
ACH-000988	Primary Tumor	UCS	UASC	0.826368	No	MAGEA3	0.948747
ACH-001172	Primary Tumor	ACC	LGG	0.813411	No	MAGEA3	0.951765
ACH-001172	Primary Tumor	GBM	LGG	0.798189	No	MAGEA3	0.951765
ACH-001172	Metastatic Tumor	KICH	LGG	0.788747	No	MAGEA3	0.951765
ACH-001172	Metastatic Tumor	LGG	LGG	0.797275	Metastatic	MAGEA3	0.951765
ACH-001172	Metastatic Tumor	PCPG	LGG	0.777679	No	MAGEA3	0.951765
ACH-001172	Metastatic Tumor	SCLC	LGG	0.788327	No	MAGEA3	0.951765
ACH-001274	Metastatic Tumor	ACC	SARC	0.805821	No	MAGEA3	0.934681
ACH-001274	Primary Tumor	ACC	SARC	0.810949	No	MAGEA3	0.934681
ACH-001274	Primary Tumor	FLC	SARC	0.769547	No	MAGEA3	0.934681
ACH-001274	Primary Tumor	GBM	SARC	0.794257	No	MAGEA3	0.934681
ACH-001274	Metastatic Tumor	GIST	SARC	0.798751	No	MAGEA3	0.934681
ACH-001274	Primary Tumor	GIST	SARC	0.808114	No	MAGEA3	0.934681
ACH-001274	Metastatic Tumor	KICH	SARC	0.787476	No	MAGEA3	0.934681
ACH-001274	Primary Tumor	KIRC	SARC	0.786138	No	MAGEA3	0.934681
ACH-001274	Metastatic Tumor	LGG	SARC	0.806716	No	MAGEA3	0.934681
ACH-001274	Primary Tumor	MESO	SARC	0.826749	No	MAGEA3	0.934681
ACH-001274	Metastatic Tumor	PCPG	SARC	0.782145	No	MAGEA3	0.934681
ACH-001274	Primary Tumor	PCPG	SARC	0.777077	No	MAGEA3	0.934681
ACH-001274	Primary Tumor	SARC	SARC	0.83356	Primary	MAGEA3	0.934681
ACH-001274	Metastatic Tumor	TGCT	SARC	0.805171	No	MAGEA3	0.934681
ACH-001301	Metastatic Tumor	PCPG	NBL	0.778877	No	MAGEA3	0.964066
ACH-001301	Primary Tumor	PCPG	NBL	0.791591	No	MAGEA3	0.964066
ACH-001306	Primary Tumor	SARC	THCA	0.827427	No	MAGEA3	0.901822
ACH-001318	Primary Tumor	CHOL	LIHC	0.818656	No	MAGEA3	0.96213
ACH-001318	Primary Tumor	FLC	LIHC	0.776671	No	MAGEA3	0.96213
ACH-001318	Metastatic Tumor	LIHC	LIHC	0.775076	Metastatic	MAGEA3	0.96213
ACH-001318	Primary Tumor	LIHC	LIHC	0.786936	Primary	MAGEA3	0.96213
ACH-001318	Primary Tumor	SCNE	LIHC	0.790189	No	MAGEA3	0.96213
ACH-001333	Metastatic Tumor	SCLC	CSC	0.780124	No	MAGEA3	0.935991
ACH-001347	Metastatic Tumor	ASC	HNSC	0.835093	No	MAGEA3	0.899715
ACH-001347	Primary Tumor	BLCA	HNSC	0.842893	No	MAGEA3	0.899715
ACH-001347	Primary Tumor	CSC	HNSC	0.855167	No	MAGEA3	0.899715
ACH-001347	Primary Tumor	ESSC	HNSC	0.849264	No	MAGEA3	0.899715
ACH-001347	Primary Tumor	HNACC	HNSC	0.820405	No	MAGEA3	0.899715
ACH-001347	Primary Tumor	HNSC	HNSC	0.850104	Primary	MAGEA3	0.899715
ACH-001401	Metastatic Tumor	SCLC	ACC	0.778145	No	MAGEA3	0.961276
ACH-001461	Primary Tumor	CRC	COAD_READ	0.879024	No	MAGEA3	0.923633
ACH-001461	Metastatic Tumor	SBAD	COAD_READ	0.843696	No	MAGEA3	0.923633
ACH-001500	Primary Tumor	TGCT	UPGI	0.806375	No	MAGEA3	0.926651
ACH-001522	Metastatic Tumor	KICH	SKCM	0.792941	No	MAGEA3	0.954157
ACH-001522	Metastatic Tumor	LGG	SKCM	0.805829	No	MAGEA3	0.954157
ACH-001522	Metastatic Tumor	SCLC	SKCM	0.779718	No	MAGEA3	0.954157
ACH-001522	Metastatic Tumor	SKCM	SKCM	0.85892	Metastatic	MAGEA3	0.954157
ACH-001522	Primary Tumor	SKCM	SKCM	0.853393	Primary	MAGEA3	0.954157
ACH-001522	Metastatic Tumor	UVM	SKCM	0.834649	No	MAGEA3	0.954157
ACH-001522	Primary Tumor	UVM	SKCM	0.843982	No	MAGEA3	0.954157
ACH-001523	Metastatic Tumor	ASC	CSCC	0.849386	No	MAGEA3	0.940718
ACH-001523	Metastatic Tumor	CSC	CSCC	0.854581	No	MAGEA3	0.940718
ACH-001523	Primary Tumor	CSC	CSCC	0.856973	No	MAGEA3	0.940718
ACH-001523	Primary Tumor	ESSC	CSCC	0.859308	No	MAGEA3	0.940718
ACH-001523	Metastatic Tumor	HNACC	CSCC	0.822606	No	MAGEA3	0.940718
ACH-001523	Primary Tumor	HNACC	CSCC	0.830693	No	MAGEA3	0.940718
ACH-001523	Metastatic Tumor	HNSC	CSCC	0.854368	No	MAGEA3	0.940718
ACH-001523	Primary Tumor	HNSC	CSCC	0.854448	No	MAGEA3	0.940718
ACH-001523	Metastatic Tumor	KIRP	CSCC	0.822182	No	MAGEA3	0.940718
ACH-001523	Primary Tumor	LUSC	CSCC	0.851708	No	MAGEA3	0.940718
ACH-001543	Metastatic Tumor	ASC	HNSC	0.836444	No	MAGEA3	0.936219
ACH-001543	Primary Tumor	BLCA	HNSC	0.842057	No	MAGEA3	0.936219
ACH-001543	Primary Tumor	CSC	HNSC	0.856978	No	MAGEA3	0.936219
ACH-001543	Primary Tumor	ESSC	HNSC	0.849546	No	MAGEA3	0.936219
ACH-001543	Primary Tumor	HNSC	HNSC	0.844288	Primary	MAGEA3	0.936219
ACH-001543	Primary Tumor	LUSC	HNSC	0.842746	No	MAGEA3	0.936219
ACH-001551	Metastatic Tumor	LGG	MCC	0.783069	No	MAGEA3	0.941913
ACH-001551	Metastatic Tumor	SCLC	MCC	0.789684	No	MAGEA3	0.941913
ACH-001551	Primary Tumor	UCS	MCC	0.827889	No	MAGEA3	0.941913
ACH-001570	Metastatic Tumor	LGG	SKCM	0.791902	No	MAGEA3	0.955068
ACH-001570	Metastatic Tumor	SKCM	SKCM	0.854864	Metastatic	MAGEA3	0.955068
ACH-001570	Primary Tumor	SKCM	SKCM	0.85079	Primary	MAGEA3	0.955068
ACH-001570	Primary Tumor	UVM	SKCM	0.829574	No	MAGEA3	0.955068
ACH-001610	Primary Tumor	ACC	GBM	0.806978	No	MAGEA3	0.917882
ACH-001610	Metastatic Tumor	GIST	GBM	0.799393	No	MAGEA3	0.917882
ACH-001610	Primary Tumor	GIST	GBM	0.80186	No	MAGEA3	0.917882
ACH-001610	Primary Tumor	SARC	GBM	0.836041	No	MAGEA3	0.917882
ACH-001619	Primary Tumor	ACC	CHOL	0.806922	No	MAGEA3	0.910649
ACH-001619	Primary Tumor	FLC	CHOL	0.781981	No	MAGEA3	0.910649
ACH-001619	Metastatic Tumor	LIHC	CHOL	0.764602	No	MAGEA3	0.910649
ACH-001619	Primary Tumor	LIHC	CHOL	0.77602	No	MAGEA3	0.910649
ACH-001641	Primary Tumor	CSC	HNSC	0.850413	No	MAGEA3	0.960535
ACH-001641	Primary Tumor	ESSC	HNSC	0.848716	No	MAGEA3	0.960535
ACH-001641	Primary Tumor	HNSC	HNSC	0.844439	Primary	MAGEA3	0.960535
ACH-001654	Metastatic Tumor	KIRP	UPGI	0.821321	No	MAGEA3	0.901595
ACH-001691	Metastatic Tumor	LGG	HNSC	0.785635	No	MAGEA3	0.947779
ACH-001864	Primary Tumor	KICH	CHOL	0.787772	No	MAGEA3	0.94533
ACH-001970	Primary Tumor	UVM	SKCM	0.828282	No	MAGEA3	0.936276
ACH-001982	Metastatic Tumor	SKCM	SKCM	0.84712	Metastatic	MAGEA3	0.951936
ACH-001982	Primary Tumor	SKCM	SKCM	0.846351	Primary	MAGEA3	0.951936
ACH-001982	Primary Tumor	UVM	SKCM	0.827115	No	MAGEA3	0.951936
ACH-001986	Metastatic Tumor	LGG	SKCM	0.785473	No	MAGEA3	0.953189
ACH-001986	Metastatic Tumor	SKCM	SKCM	0.853668	Metastatic	MAGEA3	0.953189
ACH-001986	Primary Tumor	SKCM	SKCM	0.85277	Primary	MAGEA3	0.953189
ACH-001986	Primary Tumor	UVM	SKCM	0.834053	No	MAGEA3	0.953189
ACH-002002	Metastatic Tumor	LGG	SKCM	0.782982	No	MAGEA3	0.936674
ACH-002004	Metastatic Tumor	LGG	SKCM	0.786954	No	MAGEA3	0.926253
ACH-002005	Metastatic Tumor	SKCM	SKCM	0.848367	Metastatic	MAGEA3	0.943109
ACH-002005	Primary Tumor	SKCM	SKCM	0.849273	Primary	MAGEA3	0.943109
ACH-002005	Primary Tumor	UVM	SKCM	0.833759	No	MAGEA3	0.943109
ACH-002041	Primary Tumor	ACC	THCA	0.814844	No	MAGEA3	0.965831
ACH-002041	Primary Tumor	BRCA_LumA	THCA	0.809698	No	MAGEA3	0.965831
ACH-002041	Primary Tumor	BRCA_LumB	THCA	0.818694	No	MAGEA3	0.965831
ACH-002041	Primary Tumor	FLC	THCA	0.782487	No	MAGEA3	0.965831
ACH-002041	Primary Tumor	GIST	THCA	0.797214	No	MAGEA3	0.965831
ACH-002041	Primary Tumor	HNACC	THCA	0.824625	No	MAGEA3	0.965831
ACH-002041	Metastatic Tumor	KICH	THCA	0.79912	No	MAGEA3	0.965831
ACH-002041	Primary Tumor	KICH	THCA	0.791109	No	MAGEA3	0.965831
ACH-002041	Primary Tumor	KIRC	THCA	0.793061	No	MAGEA3	0.965831
ACH-002041	Metastatic Tumor	LGG	THCA	0.800665	No	MAGEA3	0.965831
ACH-002041	Metastatic Tumor	LIHC	THCA	0.774044	No	MAGEA3	0.965831
ACH-002041	Metastatic Tumor	MESO	THCA	0.83036	No	MAGEA3	0.965831
ACH-002041	Primary Tumor	MESO	THCA	0.83542	No	MAGEA3	0.965831
ACH-002041	Primary Tumor	PRAD	THCA	0.802437	No	MAGEA3	0.965831
ACH-002041	Primary Tumor	SARC	THCA	0.823242	No	MAGEA3	0.965831
ACH-002041	Metastatic Tumor	TGCT	THCA	0.805491	No	MAGEA3	0.965831
ACH-002041	Primary Tumor	THCA	THCA	0.814695	Primary	MAGEA3	0.965831
ACH-002041	Metastatic Tumor	UCS	THCA	0.827753	No	MAGEA3	0.965831
ACH-002051	Metastatic Tumor	SCLC	SCLC	0.791155	Metastatic	MAGEA3	0.975854
ACH-002070	Primary Tumor	FLC	MNG	0.768481	No	MAGEA3	0.962073
ACH-002070	Metastatic Tumor	KICH	MNG	0.792741	No	MAGEA3	0.962073
ACH-002070	Metastatic Tumor	LGG	MNG	0.790288	No	MAGEA3	0.962073
ACH-002070	Metastatic Tumor	LIHC	MNG	0.765733	No	MAGEA3	0.962073
ACH-002077	Metastatic Tumor	SCLC	SCLC	0.782165	Metastatic	MAGEA3	0.94197
ACH-002080	Primary Tumor	PCPG	NBL	0.79756	No	MAGEA3	0.893622
ACH-002458	Primary Tumor	GBM	SKCM	0.796418	No	MAGEA3	0.908941
ACH-002458	Metastatic Tumor	LGG	SKCM	0.783065	No	MAGEA3	0.908941
ACH-002458	Metastatic Tumor	SKCM	SKCM	0.846512	Metastatic	MAGEA3	0.908941
ACH-002460	Primary Tumor	GBM	SKCM	0.796934	No	MAGEA3	0.905752
ACH-002460	Metastatic Tumor	LGG	SKCM	0.789775	No	MAGEA3	0.905752
ACH-002509	Metastatic Tumor	GBM	ACRM	0.792853	No	MAGEA3	0.952107
ACH-002509	Primary Tumor	GBM	ACRM	0.807207	No	MAGEA3	0.952107
ACH-002509	Metastatic Tumor	LGG	ACRM	0.792029	No	MAGEA3	0.952107
ACH-002509	Primary Tumor	PCPG	ACRM	0.780251	No	MAGEA3	0.952107
ACH-002509	Primary Tumor	UCS	ACRM	0.830417	No	MAGEA3	0.952107
ACH-002510	Metastatic Tumor	SKCM	ACRM	0.848234	No	MAGEA3	0.947437
ACH-002510	Primary Tumor	SKCM	ACRM	0.846536	No	MAGEA3	0.947437
ACH-002510	Primary Tumor	UVM	ACRM	0.833178	No	MAGEA3	0.947437
ACH-002757	Primary Tumor	CRC	UPGI	0.860938	No	MAGEA3	0.972323
ACH-002757	Metastatic Tumor	SBAD	UPGI	0.839088	No	MAGEA3	0.972323
ACH-002757	Primary Tumor	UPGI	UPGI	0.839906	Primary	MAGEA3	0.972323
ACH-002834	Metastatic Tumor	LGG	SARC	0.78987	No	MAGEA3	0.949658
ACH-002834	Primary Tumor	SARC	SARC	0.82738	Primary	MAGEA3	0.949658
ACH-002837	Primary Tumor	BLCA	UPGI	0.846129	No	MAGEA3	0.946355
ACH-002837	Primary Tumor	CHOL	UPGI	0.820319	No	MAGEA3	0.946355
ACH-002837	Primary Tumor	CRC	UPGI	0.854846	No	MAGEA3	0.946355
ACH-002837	Primary Tumor	ECAD	UPGI	0.854345	No	MAGEA3	0.946355
ACH-002837	Primary Tumor	LUAD	UPGI	0.829051	No	MAGEA3	0.946355
ACH-002837	Metastatic Tumor	PAAD	UPGI	0.815951	No	MAGEA3	0.946355
ACH-002837	Primary Tumor	PAAD	UPGI	0.819054	No	MAGEA3	0.946355
ACH-002837	Primary Tumor	PRAD	UPGI	0.802541	No	MAGEA3	0.946355
ACH-002837	Primary Tumor	UPGI	UPGI	0.840975	Primary	MAGEA3	0.946355
ACH-002847	Metastatic Tumor	LGG	SKCM	0.783951	No	MAGEA3	0.947608
ACH-002871	Primary Tumor	UCS	UPGI	0.826696	No	MAGEA3	0.907175
ACH-002950	Primary Tumor	BRCA_Basal	BRCA_Basal	0.847249	Primary	MAGEA3	0.93303
ACH-002950	Primary Tumor	BRCA_LumA	BRCA_Basal	0.807244	No	MAGEA3	0.93303
ACH-002950	Primary Tumor	HNACC	BRCA_Basal	0.847655	No	MAGEA3	0.93303
ACH-002950	Primary Tumor	LUSC	BRCA_Basal	0.844044	No	MAGEA3	0.93303
ACH-002950	Primary Tumor	OV	BRCA_Basal	0.820438	No	MAGEA3	0.93303
ACH-002950	Primary Tumor	PRAD	BRCA_Basal	0.802719	No	MAGEA3	0.93303
ACH-002950	Metastatic Tumor	UCEC	BRCA_Basal	0.825784	No	MAGEA3	0.93303
ACH-002981	Primary Tumor	SCNE	UPGI	0.784277	No	MAGEA3	0.933656
ACH-000078	Primary Tumor	PCPG	NBL	0.797764	No	NCAM1	0.969362
ACH-000203	Primary Tumor	LGG	NBL	0.787554	No	NCAM1	0.987358
ACH-000203	Primary Tumor	PCPG	NBL	0.798573	No	NCAM1	0.987358
ACH-000203	Metastatic Tumor	SCLC	NBL	0.77987	No	NCAM1	0.987358
ACH-000227	Primary Tumor	PCPG	NBL	0.79032	No	NCAM1	0.962642
ACH-000257	Metastatic Tumor	SCLC	SCLC	0.791297	Metastatic	NCAM1	0.95279
ACH-000297	Metastatic Tumor	SCLC	SCLC	0.790344	Metastatic	NCAM1	0.971754
ACH-000312	Primary Tumor	PCPG	NBL	0.799216	No	NCAM1	0.949317
ACH-000341	Primary Tumor	PCPG	NBL	0.804872	No	NCAM1	0.963724
ACH-000345	Primary Tumor	LGG	NBL	0.783947	No	NCAM1	0.985649
ACH-000345	Primary Tumor	PCPG	NBL	0.791253	No	NCAM1	0.985649
ACH-000394	Metastatic Tumor	SCLC	SCLC	0.797693	Metastatic	NCAM1	0.969989
ACH-000445	Primary Tumor	ACC	GBM	0.80524	No	NCAM1	0.951879
ACH-000445	Primary Tumor	GBM	GBM	0.793274	Primary	NCAM1	0.951879
ACH-000445	Primary Tumor	GIST	GBM	0.800165	No	NCAM1	0.951879
ACH-000445	Primary Tumor	MESO	GBM	0.828135	No	NCAM1	0.951879
ACH-000445	Primary Tumor	SARC	GBM	0.828408	No	NCAM1	0.951879
ACH-000508	Metastatic Tumor	NEPC	SCLC	0.756833	No	NCAM1	0.952904
ACH-000508	Metastatic Tumor	SCLC	SCLC	0.794187	Metastatic	NCAM1	0.952904
ACH-000508	Primary Tumor	SCLC	SCLC	0.780856	Primary	NCAM1	0.952904
ACH-000514	Metastatic Tumor	SCLC	SCLC	0.793326	Metastatic	NCAM1	0.970103
ACH-000515	Metastatic Tumor	SCLC	SCLC	0.794126	Metastatic	NCAM1	0.957403
ACH-000594	Metastatic Tumor	NEPC	SCLC	0.758261	No	NCAM1	0.96156
ACH-000594	Metastatic Tumor	SCLC	SCLC	0.805007	Metastatic	NCAM1	0.96156
ACH-000594	Primary Tumor	SCLC	SCLC	0.777708	Primary	NCAM1	0.96156
ACH-000610	Primary Tumor	PCPG	SCLC	0.778103	No	NCAM1	0.973405
ACH-000639	Metastatic Tumor	SCLC	SCLC	0.777978	Metastatic	NCAM1	0.956549
ACH-000695	Metastatic Tumor	SCLC	SCLC	0.782288	Metastatic	NCAM1	0.95131
ACH-000703	Metastatic Tumor	SCLC	SCLC	0.790059	Metastatic	NCAM1	0.958371
ACH-000729	Metastatic Tumor	SCLC	SCLC	0.799502	Metastatic	NCAM1	0.959282
ACH-000743	Metastatic Tumor	NEPC	SCLC	0.770472	No	NCAM1	0.97967
ACH-000743	Metastatic Tumor	SCLC	SCLC	0.805087	Metastatic	NCAM1	0.97967
ACH-000743	Primary Tumor	SCLC	SCLC	0.779228	Primary	NCAM1	0.97967
ACH-000767	Metastatic Tumor	NEPC	SCLC	0.757778	No	NCAM1	0.950285
ACH-000767	Metastatic Tumor	SCLC	SCLC	0.791164	Metastatic	NCAM1	0.950285
ACH-000800	Metastatic Tumor	SCLC	SCLC	0.786125	Metastatic	NCAM1	0.979841
ACH-000870	Metastatic Tumor	SCLC	SCLC	0.783748	Metastatic	NCAM1	0.977733
ACH-001302	Primary Tumor	PCPG	NBL	0.790769	No	NCAM1	0.977563
ACH-001603	Primary Tumor	PCPG	NBL	0.793462	No	NCAM1	0.975968
ACH-002051	Metastatic Tumor	SCLC	SCLC	0.791155	Metastatic	NCAM1	0.951879
ACH-002065	Metastatic Tumor	LGG	MPNST	0.792139	No	NCAM1	0.974146
ACH-002077	Metastatic Tumor	SCLC	SCLC	0.782165	Metastatic	NCAM1	0.971355
ACH-002080	Primary Tumor	PCPG	NBL	0.79756	No	NCAM1	0.968052
ACH-000031	Primary Tumor	BLCA	PAAD	0.847189	No	CD276	0.960706
ACH-000031	Primary Tumor	CHOL	PAAD	0.822839	No	CD276	0.960706
ACH-000031	Primary Tumor	CSC	PAAD	0.852695	No	CD276	0.960706
ACH-000031	Primary Tumor	ESSC	PAAD	0.844412	No	CD276	0.960706
ACH-000031	Primary Tumor	LUSC	PAAD	0.840557	No	CD276	0.960706
ACH-000031	Metastatic Tumor	PAAD	PAAD	0.817649	Metastatic	CD276	0.960706
ACH-000031	Primary Tumor	PAAD	PAAD	0.820078	Primary	CD276	0.960706
ACH-000464	Metastatic Tumor	ACC	GBM	0.809717	No	CD276	0.962244
ACH-000464	Primary Tumor	ACC	GBM	0.820189	No	CD276	0.962244
ACH-000464	Primary Tumor	FLC	GBM	0.768926	No	CD276	0.962244
ACH-000464	Metastatic Tumor	GBM	GBM	0.816358	Metastatic	CD276	0.962244
ACH-000464	Primary Tumor	GBM	GBM	0.828654	Primary	CD276	0.962244
ACH-000464	Metastatic Tumor	GIST	GBM	0.811927	No	CD276	0.962244
ACH-000464	Primary Tumor	GIST	GBM	0.814253	No	CD276	0.962244
ACH-000464	Primary Tumor	HNACC	GBM	0.822711	No	CD276	0.962244
ACH-000464	Metastatic Tumor	LGG	GBM	0.808113	No	CD276	0.962244
ACH-000464	Primary Tumor	LGG	GBM	0.792651	No	CD276	0.962244
ACH-000464	Primary Tumor	MESO	GBM	0.83467	No	CD276	0.962244
ACH-000464	Metastatic Tumor	PCPG	GBM	0.793252	No	CD276	0.962244
ACH-000464	Primary Tumor	PCPG	GBM	0.793221	No	CD276	0.962244
ACH-000464	Primary Tumor	SARC	GBM	0.847428	No	CD276	0.962244
ACH-000464	Primary Tumor	TGCT	GBM	0.805005	No	CD276	0.962244
ACH-000464	Primary Tumor	THYM	GBM	0.795175	No	CD276	0.962244
ACH-000464	Metastatic Tumor	UCS	GBM	0.832681	No	CD276	0.962244
ACH-000464	Primary Tumor	UCS	GBM	0.837933	No	CD276	0.962244
ACH-000570	Metastatic Tumor	ACC	GBM	0.806605	No	CD276	0.9668
ACH-000570	Primary Tumor	ACC	GBM	0.823571	No	CD276	0.9668
ACH-000570	Metastatic Tumor	GBM	GBM	0.811182	Metastatic	CD276	0.9668
ACH-000570	Primary Tumor	GBM	GBM	0.82551	Primary	CD276	0.9668
ACH-000570	Metastatic Tumor	GIST	GBM	0.810711	No	CD276	0.9668
ACH-000570	Primary Tumor	GIST	GBM	0.814969	No	CD276	0.9668
ACH-000570	Metastatic Tumor	LGG	GBM	0.795487	No	CD276	0.9668
ACH-000570	Primary Tumor	LGG	GBM	0.794637	No	CD276	0.9668
ACH-000570	Metastatic Tumor	NEPC	GBM	0.757142	No	CD276	0.9668
ACH-000570	Metastatic Tumor	PCPG	GBM	0.785976	No	CD276	0.9668
ACH-000570	Primary Tumor	PCPG	GBM	0.798894	No	CD276	0.9668
ACH-000570	Primary Tumor	PRAD	GBM	0.801363	No	CD276	0.9668
ACH-000570	Primary Tumor	SARC	GBM	0.838475	No	CD276	0.9668
ACH-000570	Metastatic Tumor	SCLC	GBM	0.777673	No	CD276	0.9668
ACH-000570	Primary Tumor	TGCT	GBM	0.802934	No	CD276	0.9668
ACH-000570	Primary Tumor	THYM	GBM	0.79539	No	CD276	0.9668
ACH-000570	Metastatic Tumor	UCS	GBM	0.826516	No	CD276	0.9668
ACH-000570	Primary Tumor	UCS	GBM	0.837599	No	CD276	0.9668
ACH-000582	Primary Tumor	ACC	SKCM	0.805373	No	CD276	0.960877
ACH-000582	Metastatic Tumor	SKCM	SKCM	0.858693	Metastatic	CD276	0.960877
ACH-000582	Primary Tumor	SKCM	SKCM	0.861456	Primary	CD276	0.960877
ACH-000582	Metastatic Tumor	UVM	SKCM	0.842664	No	CD276	0.960877
ACH-000582	Primary Tumor	UVM	SKCM	0.852815	No	CD276	0.960877
ACH-000591	Primary Tumor	ACC	LGG	0.816345	No	CD276	0.961788
ACH-000591	Metastatic Tumor	GBM	LGG	0.801908	No	CD276	0.961788
ACH-000591	Primary Tumor	GBM	LGG	0.813843	No	CD276	0.961788
ACH-000591	Metastatic Tumor	GIST	LGG	0.804215	No	CD276	0.961788
ACH-000591	Primary Tumor	GIST	LGG	0.806531	No	CD276	0.961788
ACH-000591	Primary Tumor	HNACC	LGG	0.826194	No	CD276	0.961788
ACH-000591	Metastatic Tumor	LGG	LGG	0.801709	Metastatic	CD276	0.961788
ACH-000591	Primary Tumor	MESO	LGG	0.825425	No	CD276	0.961788
ACH-000591	Metastatic Tumor	PCPG	LGG	0.781215	No	CD276	0.961788
ACH-000591	Primary Tumor	PCPG	LGG	0.778929	No	CD276	0.961788
ACH-000591	Primary Tumor	SARC	LGG	0.843783	No	CD276	0.961788
ACH-000591	Primary Tumor	UCS	LGG	0.831057	No	CD276	0.961788
ACH-000633	Primary Tumor	FLC	UPGI	0.773875	No	CD276	0.964977
ACH-000633	Metastatic Tumor	LIHC	UPGI	0.781762	No	CD276	0.964977
ACH-000633	Primary Tumor	LIHC	UPGI	0.793133	No	CD276	0.964977
ACH-000633	Primary Tumor	SCNE	UPGI	0.786035	No	CD276	0.964977
ACH-000863	Metastatic Tumor	ACC	GBM	0.806509	No	CD276	0.966913
ACH-000863	Primary Tumor	ACC	GBM	0.822542	No	CD276	0.966913
ACH-000863	Primary Tumor	BRCA_LumA	GBM	0.808251	No	CD276	0.966913
ACH-000863	Primary Tumor	BRCA_LumB	GBM	0.817934	No	CD276	0.966913
ACH-000863	Primary Tumor	FLC	GBM	0.773287	No	CD276	0.966913
ACH-000863	Metastatic Tumor	GBM	GBM	0.808504	Metastatic	CD276	0.966913
ACH-000863	Primary Tumor	GBM	GBM	0.816327	Primary	CD276	0.966913
ACH-000863	Primary Tumor	GIST	GBM	0.799205	No	CD276	0.966913
ACH-000863	Primary Tumor	HNACC	GBM	0.829736	No	CD276	0.966913
ACH-000863	Metastatic Tumor	KICH	GBM	0.793689	No	CD276	0.966913
ACH-000863	Primary Tumor	KICH	GBM	0.797513	No	CD276	0.966913
ACH-000863	Primary Tumor	KIRC	GBM	0.789933	No	CD276	0.966913
ACH-000863	Metastatic Tumor	LGG	GBM	0.80843	No	CD276	0.966913
ACH-000863	Primary Tumor	MESO	GBM	0.830624	No	CD276	0.966913
ACH-000863	Metastatic Tumor	PCPG	GBM	0.788516	No	CD276	0.966913
ACH-000863	Primary Tumor	PCPG	GBM	0.790239	No	CD276	0.966913
ACH-000863	Primary Tumor	PRAD	GBM	0.805686	No	CD276	0.966913
ACH-000863	Primary Tumor	SARC	GBM	0.833391	No	CD276	0.966913
ACH-000863	Metastatic Tumor	SCLC	GBM	0.780916	No	CD276	0.966913
ACH-000863	Primary Tumor	THCA	GBM	0.811382	No	CD276	0.966913
ACH-000863	Metastatic Tumor	UCS	GBM	0.830686	No	CD276	0.966913
ACH-000863	Primary Tumor	UCS	GBM	0.826595	No	CD276	0.966913
ACH-001164	Metastatic Tumor	ACC	SARC	0.811749	No	CD276	0.966002
ACH-001164	Primary Tumor	ACC	SARC	0.825284	No	CD276	0.966002
ACH-001164	Primary Tumor	BRCA_Basal	SARC	0.828259	No	CD276	0.966002
ACH-001164	Primary Tumor	BRCA_LumA	SARC	0.817638	No	CD276	0.966002
ACH-001164	Primary Tumor	BRCA_LumB	SARC	0.819604	No	CD276	0.966002
ACH-001164	Metastatic Tumor	FLC	SARC	0.782891	No	CD276	0.966002
ACH-001164	Primary Tumor	FLC	SARC	0.800119	No	CD276	0.966002
ACH-001164	Metastatic Tumor	GBM	SARC	0.817054	No	CD276	0.966002
ACH-001164	Primary Tumor	GBM	SARC	0.83215	No	CD276	0.966002
ACH-001164	Metastatic Tumor	GIST	SARC	0.819841	No	CD276	0.966002
ACH-001164	Primary Tumor	GIST	SARC	0.815111	No	CD276	0.966002
ACH-001164	Primary Tumor	HNACC	SARC	0.840666	No	CD276	0.966002
ACH-001164	Metastatic Tumor	KICH	SARC	0.793248	No	CD276	0.966002
ACH-001164	Primary Tumor	KICH	SARC	0.788897	No	CD276	0.966002
ACH-001164	Primary Tumor	KIRC	SARC	0.802491	No	CD276	0.966002
ACH-001164	Metastatic Tumor	LGG	SARC	0.812936	No	CD276	0.966002
ACH-001164	Primary Tumor	LGG	SARC	0.805543	No	CD276	0.966002
ACH-001164	Primary Tumor	LIHC	SARC	0.770355	No	CD276	0.966002
ACH-001164	Primary Tumor	MESO	SARC	0.845146	No	CD276	0.966002
ACH-001164	Metastatic Tumor	NEPC	SARC	0.757087	No	CD276	0.966002
ACH-001164	Primary Tumor	OV	SARC	0.820243	No	CD276	0.966002
ACH-001164	Metastatic Tumor	PCPG	SARC	0.800987	No	CD276	0.966002
ACH-001164	Primary Tumor	PCPG	SARC	0.804299	No	CD276	0.966002
ACH-001164	Primary Tumor	PRAD	SARC	0.814076	No	CD276	0.966002
ACH-001164	Primary Tumor	SARC	SARC	0.851395	Primary	CD276	0.966002
ACH-001164	Primary Tumor	SCNE	SARC	0.788146	No	CD276	0.966002
ACH-001164	Metastatic Tumor	SKCM	SARC	0.846808	No	CD276	0.966002
ACH-001164	Metastatic Tumor	TGCT	SARC	0.806949	No	CD276	0.966002
ACH-001164	Primary Tumor	TGCT	SARC	0.831337	No	CD276	0.966002
ACH-001164	Primary Tumor	THCA	SARC	0.819499	No	CD276	0.966002
ACH-001164	Primary Tumor	THYM	SARC	0.823165	No	CD276	0.966002
ACH-001164	Metastatic Tumor	UCS	SARC	0.83298	No	CD276	0.966002
ACH-001164	Primary Tumor	UCS	SARC	0.854849	No	CD276	0.966002
ACH-001164	Metastatic Tumor	UVM	SARC	0.836692	No	CD276	0.966002
ACH-001164	Primary Tumor	UVM	SARC	0.838451	No	CD276	0.966002
ACH-001605	Primary Tumor	GBM	GBM	0.801294	Primary	CD276	0.962699
ACH-001605	Metastatic Tumor	LGG	GBM	0.805662	No	CD276	0.962699
ACH-001605	Primary Tumor	SARC	GBM	0.826673	No	CD276	0.962699
ACH-001794	Primary Tumor	ACC	SARC	0.808032	No	CD276	0.98787
ACH-001794	Primary Tumor	FLC	SARC	0.768249	No	CD276	0.98787
ACH-001794	Primary Tumor	GIST	SARC	0.798357	No	CD276	0.98787
ACH-001794	Metastatic Tumor	LGG	SARC	0.792909	No	CD276	0.98787
ACH-001794	Primary Tumor	SARC	SARC	0.827742	Primary	CD276	0.98787
ACH-001804	Metastatic Tumor	LGG	SARC	0.791017	No	CD276	0.968622
ACH-001804	Primary Tumor	SARC	SARC	0.825429	Primary	CD276	0.968622
ACH-002523	Metastatic Tumor	GIST	LIHC	0.796438	No	CD276	0.964465
ACH-002523	Primary Tumor	GIST	LIHC	0.808448	No	CD276	0.964465
ACH-002523	Metastatic Tumor	PCPG	LIHC	0.78094	No	CD276	0.964465
ACH-002523	Primary Tumor	SARC	LIHC	0.835982	No	CD276	0.964465
ACH-002523	Metastatic Tumor	UCS	LIHC	0.833687	No	CD276	0.964465
ACH-002523	Primary Tumor	UCS	LIHC	0.844955	No	CD276	0.964465
ACH-000116	Primary Tumor	KICH	OV	0.790581	No	EPCAM	0.995843
ACH-000116	Primary Tumor	OCCC	OV	0.838019	No	EPCAM	0.995843
ACH-000116	Primary Tumor	OV	OV	0.8441	Primary	EPCAM	0.995843
ACH-000116	Primary Tumor	THCA	OV	0.810742	No	EPCAM	0.995843
ACH-000116	Primary Tumor	UCEC	OV	0.830532	No	EPCAM	0.995843
ACH-000116	Primary Tumor	UCS	OV	0.834047	No	EPCAM	0.995843
ACH-000268	Primary Tumor	CRC	CHOL	0.875333	No	EPCAM	0.994647
ACH-000268	Primary Tumor	UPGI	CHOL	0.843906	No	EPCAM	0.994647
ACH-000333	Primary Tumor	CRC	MOV	0.887698	No	EPCAM	0.993907
ACH-000333	Primary Tumor	ECAD	MOV	0.851928	No	EPCAM	0.993907
ACH-000333	Primary Tumor	PAAD	MOV	0.813937	No	EPCAM	0.993907
ACH-000333	Metastatic Tumor	SBAD	MOV	0.831599	No	EPCAM	0.993907
ACH-000333	Primary Tumor	SCNE	MOV	0.784409	No	EPCAM	0.993907
ACH-000333	Primary Tumor	UPGI	MOV	0.854345	No	EPCAM	0.993907
ACH-000342	Primary Tumor	CHOL	COAD_READ	0.82617	No	EPCAM	0.994305
ACH-000342	Primary Tumor	CRC	COAD_READ	0.882489	No	EPCAM	0.994305
ACH-000342	Primary Tumor	ECAD	COAD_READ	0.849534	No	EPCAM	0.994305
ACH-000342	Primary Tumor	KICH	COAD_READ	0.786647	No	EPCAM	0.994305
ACH-000342	Primary Tumor	LIHC	COAD_READ	0.766368	No	EPCAM	0.994305
ACH-000342	Primary Tumor	OV	COAD_READ	0.818642	No	EPCAM	0.994305
ACH-000342	Primary Tumor	PAAD	COAD_READ	0.815007	No	EPCAM	0.994305
ACH-000342	Primary Tumor	PRAD	COAD_READ	0.804852	No	EPCAM	0.994305
ACH-000342	Metastatic Tumor	SBAD	COAD_READ	0.829997	No	EPCAM	0.994305
ACH-000342	Primary Tumor	SCNE	COAD_READ	0.79712	No	EPCAM	0.994305
ACH-000342	Primary Tumor	UPGI	COAD_READ	0.851798	No	EPCAM	0.994305
ACH-000360	Primary Tumor	CRC	COAD_READ	0.884303	No	EPCAM	0.995672
ACH-000360	Metastatic Tumor	SBAD	COAD_READ	0.832282	No	EPCAM	0.995672
ACH-000360	Primary Tumor	SCNE	COAD_READ	0.790624	No	EPCAM	0.995672
ACH-000360	Primary Tumor	UPGI	COAD_READ	0.839712	No	EPCAM	0.995672
ACH-000381	Primary Tumor	CRC	COAD_READ	0.883251	No	EPCAM	0.994647
ACH-000381	Metastatic Tumor	SBAD	COAD_READ	0.837014	No	EPCAM	0.994647
ACH-000381	Primary Tumor	UPGI	COAD_READ	0.8488	No	EPCAM	0.994647
ACH-000467	Primary Tumor	CRC	COAD_READ	0.891338	No	EPCAM	0.994647
ACH-000467	Metastatic Tumor	SBAD	COAD_READ	0.829184	No	EPCAM	0.994647
ACH-000467	Primary Tumor	SCNE	COAD_READ	0.789088	No	EPCAM	0.994647
ACH-000467	Primary Tumor	UPGI	COAD_READ	0.844969	No	EPCAM	0.994647
ACH-000489	Primary Tumor	CRC	COAD_READ	0.880003	No	EPCAM	0.994362
ACH-000489	Metastatic Tumor	SBAD	COAD_READ	0.8376	No	EPCAM	0.994362
ACH-000489	Primary Tumor	UPGI	COAD_READ	0.850107	No	EPCAM	0.994362
ACH-000527	Metastatic Tumor	OCCC	OCCC	0.848278	Metastatic	EPCAM	0.996185
ACH-000527	Primary Tumor	OCCC	OCCC	0.863857	Primary	EPCAM	0.996185
ACH-000565	Primary Tumor	CHOL	COAD_READ	0.819058	No	EPCAM	0.994191
ACH-000565	Primary Tumor	CRC	COAD_READ	0.873125	No	EPCAM	0.994191
ACH-000565	Primary Tumor	UPGI	COAD_READ	0.84346	No	EPCAM	0.994191
ACH-000680	Primary Tumor	CRC	COAD_READ	0.882265	No	EPCAM	0.994533
ACH-000680	Metastatic Tumor	SBAD	COAD_READ	0.839245	No	EPCAM	0.994533
ACH-000680	Primary Tumor	SCNE	COAD_READ	0.785121	No	EPCAM	0.994533
ACH-000680	Primary Tumor	UPGI	COAD_READ	0.83976	No	EPCAM	0.994533
ACH-000820	Primary Tumor	CRC	COAD_READ	0.889931	No	EPCAM	0.995558
ACH-000820	Metastatic Tumor	SBAD	COAD_READ	0.845962	No	EPCAM	0.995558
ACH-000820	Primary Tumor	SCNE	COAD_READ	0.783538	No	EPCAM	0.995558
ACH-000820	Primary Tumor	UPGI	COAD_READ	0.84637	No	EPCAM	0.995558
ACH-000898	Primary Tumor	CRC	UPGI	0.853942	No	EPCAM	0.994134
ACH-000963	Primary Tumor	CRC	COAD_READ	0.864865	No	EPCAM	0.994761
ACH-001460	Primary Tumor	CRC	COAD_READ	0.890476	No	EPCAM	0.994419
ACH-001460	Primary Tumor	LIHC	COAD_READ	0.76943	No	EPCAM	0.994419
ACH-001460	Metastatic Tumor	SBAD	COAD_READ	0.857993	No	EPCAM	0.994419
ACH-001460	Primary Tumor	UPGI	COAD_READ	0.84649	No	EPCAM	0.994419
ACH-001461	Primary Tumor	CRC	COAD_READ	0.879024	No	EPCAM	0.994021
ACH-001461	Metastatic Tumor	SBAD	COAD_READ	0.843696	No	EPCAM	0.994021
ACH-001496	Primary Tumor	CRC	UPGI	0.865791	No	EPCAM	0.996526
ACH-001496	Metastatic Tumor	SBAD	UPGI	0.851254	No	EPCAM	0.996526
ACH-001496	Primary Tumor	UPGI	UPGI	0.838329	Primary	EPCAM	0.996526
ACH-002027	Primary Tumor	OCCC	UCEC	0.854904	No	EPCAM	0.99385
ACH-002038	Primary Tumor	CRC	OOVC	0.848305	No	EPCAM	0.994362
ACH-002038	Metastatic Tumor	SBAD	OOVC	0.82872	No	EPCAM	0.994362
ACH-000401	Primary Tumor	GBM	SKCM	0.800067	No	GPNMB	0.992369
ACH-000401	Primary Tumor	SARC	SKCM	0.822096	No	GPNMB	0.992369
ACH-000401	Metastatic Tumor	SKCM	SKCM	0.872609	Metastatic	GPNMB	0.992369
ACH-000401	Primary Tumor	SKCM	SKCM	0.87014	Primary	GPNMB	0.992369
ACH-000401	Metastatic Tumor	UVM	SKCM	0.841987	No	GPNMB	0.992369
ACH-000401	Primary Tumor	UVM	SKCM	0.841241	No	GPNMB	0.992369
ACH-000404	Primary Tumor	ACC	SKCM	0.80743	No	GPNMB	0.995046
ACH-000404	Metastatic Tumor	SKCM	SKCM	0.867923	Metastatic	GPNMB	0.995046
ACH-000404	Primary Tumor	SKCM	SKCM	0.86928	Primary	GPNMB	0.995046
ACH-000404	Metastatic Tumor	UVM	SKCM	0.846226	No	GPNMB	0.995046
ACH-000404	Primary Tumor	UVM	SKCM	0.853056	No	GPNMB	0.995046
ACH-000423	Metastatic Tumor	SKCM	SKCM	0.858328	Metastatic	GPNMB	0.997836
ACH-000423	Primary Tumor	SKCM	SKCM	0.864927	Primary	GPNMB	0.997836
ACH-000423	Metastatic Tumor	UVM	SKCM	0.843174	No	GPNMB	0.997836
ACH-000423	Primary Tumor	UVM	SKCM	0.847987	No	GPNMB	0.997836
ACH-000477	Primary Tumor	GBM	SKCM	0.795305	No	GPNMB	0.992711
ACH-000477	Metastatic Tumor	SKCM	SKCM	0.875509	Metastatic	GPNMB	0.992711
ACH-000477	Primary Tumor	SKCM	SKCM	0.877873	Primary	GPNMB	0.992711
ACH-000477	Metastatic Tumor	UVM	SKCM	0.852888	No	GPNMB	0.992711
ACH-000477	Primary Tumor	UVM	SKCM	0.857551	No	GPNMB	0.992711
ACH-000582	Primary Tumor	ACC	SKCM	0.805373	No	GPNMB	0.994191
ACH-000582	Metastatic Tumor	SKCM	SKCM	0.858693	Metastatic	GPNMB	0.994191
ACH-000582	Primary Tumor	SKCM	SKCM	0.861456	Primary	GPNMB	0.994191
ACH-000582	Metastatic Tumor	UVM	SKCM	0.842664	No	GPNMB	0.994191
ACH-000582	Primary Tumor	UVM	SKCM	0.852815	No	GPNMB	0.994191
ACH-000614	Metastatic Tumor	LGG	SKCM	0.78374	No	GPNMB	0.993508
ACH-000614	Metastatic Tumor	SKCM	SKCM	0.8678	Metastatic	GPNMB	0.993508
ACH-000614	Primary Tumor	SKCM	SKCM	0.863754	Primary	GPNMB	0.993508
ACH-000614	Metastatic Tumor	UVM	SKCM	0.842167	No	GPNMB	0.993508
ACH-000614	Primary Tumor	UVM	SKCM	0.846561	No	GPNMB	0.993508
ACH-000615	Metastatic Tumor	SKCM	SKCM	0.865199	Metastatic	GPNMB	0.992938
ACH-000615	Primary Tumor	SKCM	SKCM	0.866138	Primary	GPNMB	0.992938
ACH-000615	Metastatic Tumor	UVM	SKCM	0.834748	No	GPNMB	0.992938
ACH-000615	Primary Tumor	UVM	SKCM	0.840084	No	GPNMB	0.992938
ACH-000640	Primary Tumor	ACC	SKCM	0.806305	No	GPNMB	0.99459
ACH-000640	Metastatic Tumor	GBM	SKCM	0.792805	No	GPNMB	0.99459
ACH-000640	Primary Tumor	GBM	SKCM	0.804371	No	GPNMB	0.99459
ACH-000640	Primary Tumor	GIST	SKCM	0.802328	No	GPNMB	0.99459
ACH-000640	Metastatic Tumor	LGG	SKCM	0.793299	No	GPNMB	0.99459
ACH-000640	Primary Tumor	SARC	SKCM	0.822894	No	GPNMB	0.99459
ACH-000640	Metastatic Tumor	SKCM	SKCM	0.865486	Metastatic	GPNMB	0.99459
ACH-000640	Primary Tumor	SKCM	SKCM	0.86027	Primary	GPNMB	0.99459
ACH-000640	Metastatic Tumor	UVM	SKCM	0.837652	No	GPNMB	0.99459
ACH-000640	Primary Tumor	UVM	SKCM	0.828298	No	GPNMB	0.99459
ACH-000644	Primary Tumor	ACC	SKCM	0.811685	No	GPNMB	0.992483
ACH-000644	Primary Tumor	GBM	SKCM	0.795652	No	GPNMB	0.992483
ACH-000644	Metastatic Tumor	SKCM	SKCM	0.874395	Metastatic	GPNMB	0.992483
ACH-000644	Primary Tumor	SKCM	SKCM	0.870886	Primary	GPNMB	0.992483
ACH-000644	Metastatic Tumor	UVM	SKCM	0.852714	No	GPNMB	0.992483
ACH-000644	Primary Tumor	UVM	SKCM	0.850193	No	GPNMB	0.992483
ACH-000661	Primary Tumor	GBM	SKCM	0.795256	No	GPNMB	0.993223
ACH-000661	Metastatic Tumor	LGG	SKCM	0.784814	No	GPNMB	0.993223
ACH-000661	Metastatic Tumor	SKCM	SKCM	0.867984	Metastatic	GPNMB	0.993223
ACH-000661	Primary Tumor	SKCM	SKCM	0.860429	Primary	GPNMB	0.993223
ACH-000661	Metastatic Tumor	UVM	SKCM	0.833766	No	GPNMB	0.993223
ACH-000661	Primary Tumor	UVM	SKCM	0.833905	No	GPNMB	0.993223
ACH-000683	Primary Tumor	ESSC	COAD_READ	0.855407	No	GPNMB	0.992141
ACH-000683	Primary Tumor	HNSC	COAD_READ	0.838981	No	GPNMB	0.992141
ACH-000683	Primary Tumor	LUSC	COAD_READ	0.854393	No	GPNMB	0.992141
ACH-000812	Metastatic Tumor	SKCM	SKCM	0.863	Metastatic	GPNMB	0.996868
ACH-000812	Primary Tumor	SKCM	SKCM	0.861022	Primary	GPNMB	0.996868
ACH-000812	Metastatic Tumor	UVM	SKCM	0.834283	No	GPNMB	0.996868
ACH-000812	Primary Tumor	UVM	SKCM	0.835525	No	GPNMB	0.996868
ACH-000814	Primary Tumor	GBM	SKCM	0.800816	No	GPNMB	0.993508
ACH-000814	Primary Tumor	SARC	SKCM	0.826742	No	GPNMB	0.993508
ACH-000814	Metastatic Tumor	SKCM	SKCM	0.878068	Metastatic	GPNMB	0.993508
ACH-000814	Primary Tumor	SKCM	SKCM	0.877965	Primary	GPNMB	0.993508
ACH-000814	Metastatic Tumor	UVM	SKCM	0.847474	No	GPNMB	0.993508
ACH-000814	Primary Tumor	UVM	SKCM	0.841603	No	GPNMB	0.993508
ACH-000823	Primary Tumor	ESSC	ESSC	0.844517	Primary	GPNMB	0.994647
ACH-001232	Primary Tumor	GBM	MBL	0.796102	No	GPNMB	0.995957
ACH-001232	Metastatic Tumor	LGG	MBL	0.805004	No	GPNMB	0.995957
ACH-001232	Metastatic Tumor	PCPG	MBL	0.7768	No	GPNMB	0.995957
ACH-001232	Primary Tumor	SARC	MBL	0.824808	No	GPNMB	0.995957
ACH-001239	Metastatic Tumor	SKCM	SKCM	0.863752	Metastatic	GPNMB	0.994077
ACH-001239	Primary Tumor	SKCM	SKCM	0.857256	Primary	GPNMB	0.994077
ACH-001239	Metastatic Tumor	UVM	SKCM	0.830147	No	GPNMB	0.994077
ACH-001239	Primary Tumor	UVM	SKCM	0.827257	No	GPNMB	0.994077
ACH-001441	Metastatic Tumor	UVM	UVM	0.839401	Metastatic	GPNMB	0.993052
ACH-001441	Primary Tumor	UVM	UVM	0.851408	Primary	GPNMB	0.993052
ACH-001522	Metastatic Tumor	KICH	SKCM	0.792941	No	GPNMB	0.995843
ACH-001522	Metastatic Tumor	LGG	SKCM	0.805829	No	GPNMB	0.995843
ACH-001522	Metastatic Tumor	SCLC	SKCM	0.779718	No	GPNMB	0.995843
ACH-001522	Metastatic Tumor	SKCM	SKCM	0.85892	Metastatic	GPNMB	0.995843
ACH-001522	Primary Tumor	SKCM	SKCM	0.853393	Primary	GPNMB	0.995843
ACH-001522	Metastatic Tumor	UVM	SKCM	0.834649	No	GPNMB	0.995843
ACH-001522	Primary Tumor	UVM	SKCM	0.843982	No	GPNMB	0.995843
ACH-001523	Metastatic Tumor	ASC	CSCC	0.849386	No	GPNMB	0.99795
ACH-001523	Metastatic Tumor	CSC	CSCC	0.854581	No	GPNMB	0.99795
ACH-001523	Primary Tumor	CSC	CSCC	0.856973	No	GPNMB	0.99795
ACH-001523	Primary Tumor	ESSC	CSCC	0.859308	No	GPNMB	0.99795
ACH-001523	Metastatic Tumor	HNACC	CSCC	0.822606	No	GPNMB	0.99795
ACH-001523	Primary Tumor	HNACC	CSCC	0.830693	No	GPNMB	0.99795
ACH-001523	Metastatic Tumor	HNSC	CSCC	0.854368	No	GPNMB	0.99795
ACH-001523	Primary Tumor	HNSC	CSCC	0.854448	No	GPNMB	0.99795
ACH-001523	Metastatic Tumor	KIRP	CSCC	0.822182	No	GPNMB	0.99795
ACH-001523	Primary Tumor	LUSC	CSCC	0.851708	No	GPNMB	0.99795
ACH-001554	Metastatic Tumor	LGG	UVM	0.785583	No	GPNMB	0.993394
ACH-001554	Metastatic Tumor	UVM	UVM	0.838288	Metastatic	GPNMB	0.993394
ACH-001554	Primary Tumor	UVM	UVM	0.850553	Primary	GPNMB	0.993394
ACH-001566	Primary Tumor	ACC	SKCM	0.813095	No	GPNMB	0.992255
ACH-001566	Primary Tumor	FLC	SKCM	0.769118	No	GPNMB	0.992255
ACH-001566	Primary Tumor	HNACC	SKCM	0.82391	No	GPNMB	0.992255
ACH-001566	Metastatic Tumor	LGG	SKCM	0.79443	No	GPNMB	0.992255
ACH-001566	Metastatic Tumor	SKCM	SKCM	0.873473	Metastatic	GPNMB	0.992255
ACH-001566	Primary Tumor	SKCM	SKCM	0.877025	Primary	GPNMB	0.992255
ACH-001566	Primary Tumor	TGCT	SKCM	0.809507	No	GPNMB	0.992255
ACH-001566	Primary Tumor	THYM	SKCM	0.801342	No	GPNMB	0.992255
ACH-001566	Metastatic Tumor	UVM	SKCM	0.851075	No	GPNMB	0.992255
ACH-001566	Primary Tumor	UVM	SKCM	0.861826	No	GPNMB	0.992255
ACH-001569	Primary Tumor	ACC	SKCM	0.807952	No	GPNMB	0.99254
ACH-001569	Metastatic Tumor	LGG	SKCM	0.803117	No	GPNMB	0.99254
ACH-001569	Metastatic Tumor	SKCM	SKCM	0.870335	Metastatic	GPNMB	0.99254
ACH-001569	Primary Tumor	SKCM	SKCM	0.868636	Primary	GPNMB	0.99254
ACH-001569	Metastatic Tumor	UVM	SKCM	0.846168	No	GPNMB	0.99254
ACH-001569	Primary Tumor	UVM	SKCM	0.8517	No	GPNMB	0.99254
ACH-001605	Primary Tumor	GBM	GBM	0.801294	Primary	GPNMB	0.995672
ACH-001605	Metastatic Tumor	LGG	GBM	0.805662	No	GPNMB	0.995672
ACH-001605	Primary Tumor	SARC	GBM	0.826673	No	GPNMB	0.995672
ACH-001691	Metastatic Tumor	LGG	HNSC	0.785635	No	GPNMB	0.996811
ACH-001692	Metastatic Tumor	ASC	HNSC	0.842423	No	GPNMB	0.992255
ACH-001692	Primary Tumor	CSC	HNSC	0.868323	No	GPNMB	0.992255
ACH-001692	Primary Tumor	ESSC	HNSC	0.865033	No	GPNMB	0.992255
ACH-001692	Metastatic Tumor	HNSC	HNSC	0.840733	Metastatic	GPNMB	0.992255
ACH-001692	Primary Tumor	HNSC	HNSC	0.866726	Primary	GPNMB	0.992255
ACH-001692	Primary Tumor	LUSC	HNSC	0.847618	No	GPNMB	0.992255
ACH-001715	Metastatic Tumor	LGG	SARC	0.793038	No	GPNMB	0.994533
ACH-001970	Primary Tumor	UVM	SKCM	0.828282	No	GPNMB	0.992654
ACH-001973	Metastatic Tumor	LGG	SKCM	0.789674	No	GPNMB	0.992084
ACH-001986	Metastatic Tumor	LGG	SKCM	0.785473	No	GPNMB	0.993223
ACH-001986	Metastatic Tumor	SKCM	SKCM	0.853668	Metastatic	GPNMB	0.993223
ACH-001986	Primary Tumor	SKCM	SKCM	0.85277	Primary	GPNMB	0.993223
ACH-001986	Primary Tumor	UVM	SKCM	0.834053	No	GPNMB	0.993223
ACH-001990	Metastatic Tumor	LGG	SKCM	0.790384	No	GPNMB	0.993451
ACH-001990	Metastatic Tumor	SCLC	SKCM	0.77822	No	GPNMB	0.993451
ACH-002004	Metastatic Tumor	LGG	SKCM	0.786954	No	GPNMB	0.992483
ACH-002011	Metastatic Tumor	UVM	UVM	0.844614	Metastatic	GPNMB	0.994419
ACH-002011	Primary Tumor	UVM	UVM	0.849117	Primary	GPNMB	0.994419
ACH-002084	Metastatic Tumor	LGG	SKCM	0.795448	No	GPNMB	0.992654
ACH-002084	Metastatic Tumor	SKCM	SKCM	0.854081	Metastatic	GPNMB	0.992654
ACH-002084	Primary Tumor	SKCM	SKCM	0.852954	Primary	GPNMB	0.992654
ACH-002084	Primary Tumor	UVM	SKCM	0.827043	No	GPNMB	0.992654
ACH-002510	Metastatic Tumor	SKCM	ACRM	0.848234	No	GPNMB	0.993394
ACH-002510	Primary Tumor	SKCM	ACRM	0.846536	No	GPNMB	0.993394
ACH-002510	Primary Tumor	UVM	ACRM	0.833178	No	GPNMB	0.993394
ACH-002687	Metastatic Tumor	UVM	UVM	0.86772	Metastatic	GPNMB	0.995159
ACH-002687	Primary Tumor	UVM	UVM	0.879483	Primary	GPNMB	0.995159
ACH-002926	Metastatic Tumor	UVM	UVM	0.830538	Metastatic	GPNMB	0.993508
ACH-002926	Primary Tumor	UVM	UVM	0.842593	Primary	GPNMB	0.993508
ACH-000017	Metastatic Tumor	BRCA_Her2	BRCA_Her2	0.796559	Metastatic	ERBB2	0.996469
ACH-000017	Primary Tumor	BRCA_LumA	BRCA_Her2	0.809297	No	ERBB2	0.996469
ACH-000017	Primary Tumor	BRCA_LumB	BRCA_Her2	0.828155	No	ERBB2	0.996469
ACH-000017	Primary Tumor	PRAD	BRCA_Her2	0.803976	No	ERBB2	0.996469
ACH-000117	Primary Tumor	BRCA_Basal	BRCA_Her2	0.826078	No	ERBB2	0.999317
ACH-000117	Metastatic Tumor	BRCA_Her2	BRCA_Her2	0.802339	Metastatic	ERBB2	0.999317
ACH-000117	Primary Tumor	BRCA_LumA	BRCA_Her2	0.822816	No	ERBB2	0.999317
ACH-000117	Primary Tumor	BRCA_LumB	BRCA_Her2	0.845665	No	ERBB2	0.999317
ACH-000117	Primary Tumor	ECAD	BRCA_Her2	0.850569	No	ERBB2	0.999317
ACH-000117	Primary Tumor	KICH	BRCA_Her2	0.792503	No	ERBB2	0.999317
ACH-000117	Metastatic Tumor	NEPC	BRCA_Her2	0.763833	No	ERBB2	0.999317
ACH-000117	Primary Tumor	OCCC	BRCA_Her2	0.833742	No	ERBB2	0.999317
ACH-000117	Primary Tumor	OV	BRCA_Her2	0.820623	No	ERBB2	0.999317
ACH-000117	Primary Tumor	PRAD	BRCA_Her2	0.817514	No	ERBB2	0.999317
ACH-000117	Primary Tumor	SCNE	BRCA_Her2	0.793861	No	ERBB2	0.999317
ACH-000192	Metastatic Tumor	NEPC	UCEC	0.763146	No	ERBB2	0.97426
ACH-000192	Primary Tumor	OV	UCEC	0.818433	No	ERBB2	0.97426
ACH-000192	Metastatic Tumor	SCLC	UCEC	0.783275	No	ERBB2	0.97426
ACH-000192	Primary Tumor	UCS	UCEC	0.829559	No	ERBB2	0.97426
ACH-000248	Metastatic Tumor	BRCA_Her2	BRCA_Her2	0.790866	Metastatic	ERBB2	0.998918
ACH-000248	Primary Tumor	BRCA_LumB	BRCA_Her2	0.81574	No	ERBB2	0.998918
ACH-000277	Metastatic Tumor	BRCA_Her2	BRCA_Her2	0.783959	Metastatic	ERBB2	0.999544
ACH-000277	Primary Tumor	BRCA_LumA	BRCA_Her2	0.805222	No	ERBB2	0.999544
ACH-000277	Primary Tumor	BRCA_LumB	BRCA_Her2	0.829578	No	ERBB2	0.999544
ACH-000383	Primary Tumor	BLCA	UPGI	0.846845	No	ERBB2	0.987699
ACH-000383	Primary Tumor	BRCA_Basal	UPGI	0.822664	No	ERBB2	0.987699
ACH-000383	Metastatic Tumor	BRCA_Her2	UPGI	0.784615	No	ERBB2	0.987699
ACH-000383	Primary Tumor	CHOL	UPGI	0.821794	No	ERBB2	0.987699
ACH-000383	Primary Tumor	CRC	UPGI	0.856585	No	ERBB2	0.987699
ACH-000383	Primary Tumor	CSC	UPGI	0.850429	No	ERBB2	0.987699
ACH-000383	Primary Tumor	ECAD	UPGI	0.857632	No	ERBB2	0.987699
ACH-000383	Primary Tumor	LUAD	UPGI	0.823372	No	ERBB2	0.987699
ACH-000383	Primary Tumor	OCCC	UPGI	0.834346	No	ERBB2	0.987699
ACH-000383	Metastatic Tumor	PAAD	UPGI	0.818516	No	ERBB2	0.987699
ACH-000383	Metastatic Tumor	UCEC	UPGI	0.824156	No	ERBB2	0.987699
ACH-000383	Primary Tumor	UPGI	UPGI	0.844777	Primary	ERBB2	0.987699
ACH-000392	Primary Tumor	CHOL	LUAD	0.840092	No	ERBB2	0.997153
ACH-000392	Primary Tumor	CRC	LUAD	0.853412	No	ERBB2	0.997153
ACH-000392	Metastatic Tumor	ECAD	LUAD	0.856158	No	ERBB2	0.997153
ACH-000392	Primary Tumor	ECAD	LUAD	0.860185	No	ERBB2	0.997153
ACH-000392	Metastatic Tumor	KIRP	LUAD	0.824705	No	ERBB2	0.997153
ACH-000392	Primary Tumor	LIHC	LUAD	0.764758	No	ERBB2	0.997153
ACH-000392	Metastatic Tumor	LUAD	LUAD	0.822508	Metastatic	ERBB2	0.997153
ACH-000392	Primary Tumor	LUAD	LUAD	0.824489	Primary	ERBB2	0.997153
ACH-000392	Primary Tumor	OCCC	LUAD	0.84185	No	ERBB2	0.997153
ACH-000392	Metastatic Tumor	PAAD	LUAD	0.821136	No	ERBB2	0.997153
ACH-000392	Primary Tumor	PAAD	LUAD	0.820586	No	ERBB2	0.997153
ACH-000392	Metastatic Tumor	SBAD	LUAD	0.827674	No	ERBB2	0.997153
ACH-000392	Primary Tumor	SCNE	LUAD	0.784936	No	ERBB2	0.997153
ACH-000392	Primary Tumor	UCEC	LUAD	0.825731	No	ERBB2	0.997153
ACH-000392	Primary Tumor	UPGI	LUAD	0.842894	No	ERBB2	0.997153
ACH-000427	Primary Tumor	CRC	UPGI	0.855616	No	ERBB2	0.998918
ACH-000427	Primary Tumor	ECAD	UPGI	0.853275	No	ERBB2	0.998918
ACH-000427	Primary Tumor	UPGI	UPGI	0.83957	Primary	ERBB2	0.998918
ACH-000466	Primary Tumor	BRCA_Basal	UPGI	0.823484	No	ERBB2	0.985364
ACH-000466	Metastatic Tumor	BRCA_Her2	UPGI	0.783733	No	ERBB2	0.985364
ACH-000466	Primary Tumor	BRCA_LumA	UPGI	0.806146	No	ERBB2	0.985364
ACH-000466	Primary Tumor	BRCA_LumB	UPGI	0.817778	No	ERBB2	0.985364
ACH-000466	Primary Tumor	HNACC	UPGI	0.820145	No	ERBB2	0.985364
ACH-000466	Primary Tumor	OCCC	UPGI	0.838626	No	ERBB2	0.985364
ACH-000466	Primary Tumor	OV	UPGI	0.822842	No	ERBB2	0.985364
ACH-000466	Primary Tumor	PRAD	UPGI	0.805686	No	ERBB2	0.985364
ACH-000481	Metastatic Tumor	SCLC	LUSC	0.779579	No	ERBB2	0.997665
ACH-000554	Metastatic Tumor	BRCA_Her2	BRCA_Her2	0.78545	Metastatic	ERBB2	0.999658
ACH-000554	Primary Tumor	BRCA_LumB	BRCA_Her2	0.815924	No	ERBB2	0.999658
ACH-000568	Primary Tumor	BRCA_LumA	BRCA_LumB	0.808857	No	ERBB2	0.998576
ACH-000568	Primary Tumor	BRCA_LumB	BRCA_LumB	0.826507	Primary	ERBB2	0.998576
ACH-000679	Primary Tumor	CRC	ESSC	0.855944	No	ERBB2	0.999431
ACH-000679	Primary Tumor	UPGI	ESSC	0.83757	No	ERBB2	0.999431
ACH-000711	Primary Tumor	OV	BRCA_Basal	0.818276	No	ERBB2	0.984112
ACH-000725	Metastatic Tumor	BRCA_Her2	BRCA_Her2	0.7908	Metastatic	ERBB2	0.998975
ACH-000725	Primary Tumor	BRCA_LumA	BRCA_Her2	0.807303	No	ERBB2	0.998975
ACH-000725	Primary Tumor	BRCA_LumB	BRCA_Her2	0.829908	No	ERBB2	0.998975
ACH-000725	Primary Tumor	PRAD	BRCA_Her2	0.802462	No	ERBB2	0.998975
ACH-000755	Metastatic Tumor	BRCA_Her2	BRCA_Her2	0.794036	Metastatic	ERBB2	0.996526
ACH-000755	Primary Tumor	BRCA_LumA	BRCA_Her2	0.814203	No	ERBB2	0.996526
ACH-000755	Primary Tumor	BRCA_LumB	BRCA_Her2	0.835575	No	ERBB2	0.996526
ACH-000755	Primary Tumor	PRAD	BRCA_Her2	0.808945	No	ERBB2	0.996526
ACH-000755	Primary Tumor	SCNE	BRCA_Her2	0.786274	No	ERBB2	0.996526
ACH-000811	Primary Tumor	KICH	OV	0.788341	No	ERBB2	0.998235
ACH-000811	Metastatic Tumor	OCCC	OV	0.838655	No	ERBB2	0.998235
ACH-000811	Primary Tumor	OCCC	OV	0.841503	No	ERBB2	0.998235
ACH-000811	Primary Tumor	OV	OV	0.819832	Primary	ERBB2	0.998235
ACH-000811	Primary Tumor	THCA	OV	0.807377	No	ERBB2	0.998235
ACH-000818	Metastatic Tumor	BRCA_Her2	BRCA_LumB	0.790618	No	ERBB2	0.979442
ACH-000818	Primary Tumor	BRCA_LumA	BRCA_LumB	0.829734	No	ERBB2	0.979442
ACH-000818	Primary Tumor	BRCA_LumB	BRCA_LumB	0.8501	Primary	ERBB2	0.979442
ACH-000818	Primary Tumor	KICH	BRCA_LumB	0.788892	No	ERBB2	0.979442
ACH-000818	Metastatic Tumor	NEPC	BRCA_LumB	0.763534	No	ERBB2	0.979442
ACH-000818	Primary Tumor	PRAD	BRCA_LumB	0.81346	No	ERBB2	0.979442
ACH-000818	Primary Tumor	SCNE	BRCA_LumB	0.792921	No	ERBB2	0.979442
ACH-000828	Metastatic Tumor	BRCA_Her2	BRCA_Her2	0.800798	Metastatic	ERBB2	0.998975
ACH-000828	Primary Tumor	BRCA_Her2	BRCA_Her2	0.789411	Primary	ERBB2	0.998975
ACH-000828	Primary Tumor	BRCA_LumA	BRCA_Her2	0.82591	No	ERBB2	0.998975
ACH-000828	Primary Tumor	BRCA_LumB	BRCA_Her2	0.845759	No	ERBB2	0.998975
ACH-000828	Primary Tumor	KICH	BRCA_Her2	0.7882	No	ERBB2	0.998975
ACH-000828	Primary Tumor	PRAD	BRCA_Her2	0.816459	No	ERBB2	0.998975
ACH-000828	Primary Tumor	SCNE	BRCA_Her2	0.786162	No	ERBB2	0.998975
ACH-000859	Metastatic Tumor	ASC	BRCA_Basal	0.840895	No	ERBB2	0.999431
ACH-000859	Primary Tumor	BLCA	BRCA_Basal	0.84604	No	ERBB2	0.999431
ACH-000859	Primary Tumor	BRCA_Basal	BRCA_Basal	0.835169	Primary	ERBB2	0.999431
ACH-000859	Metastatic Tumor	BRCA_Her2	BRCA_Basal	0.80215	No	ERBB2	0.999431
ACH-000859	Primary Tumor	BRCA_Her2	BRCA_Basal	0.787443	No	ERBB2	0.999431
ACH-000859	Primary Tumor	BRCA_LumA	BRCA_Basal	0.812248	No	ERBB2	0.999431
ACH-000859	Primary Tumor	BRCA_LumB	BRCA_Basal	0.826126	No	ERBB2	0.999431
ACH-000859	Primary Tumor	CSC	BRCA_Basal	0.856394	No	ERBB2	0.999431
ACH-000859	Metastatic Tumor	ECAD	BRCA_Basal	0.854982	No	ERBB2	0.999431
ACH-000859	Primary Tumor	ESSC	BRCA_Basal	0.848241	No	ERBB2	0.999431
ACH-000859	Primary Tumor	HNACC	BRCA_Basal	0.820805	No	ERBB2	0.999431
ACH-000859	Metastatic Tumor	KIRP	BRCA_Basal	0.820749	No	ERBB2	0.999431
ACH-000859	Primary Tumor	LUAD	BRCA_Basal	0.824269	No	ERBB2	0.999431
ACH-000859	Primary Tumor	LUSC	BRCA_Basal	0.844086	No	ERBB2	0.999431
ACH-000859	Primary Tumor	PRAD	BRCA_Basal	0.802926	No	ERBB2	0.999431
ACH-000859	Metastatic Tumor	UCEC	BRCA_Basal	0.830534	No	ERBB2	0.999431
ACH-000859	Primary Tumor	UCEC	BRCA_Basal	0.823936	No	ERBB2	0.999431
ACH-000910	Primary Tumor	BRCA_LumB	BRCA_Her2	0.819734	No	ERBB2	0.976765
ACH-000927	Metastatic Tumor	BRCA_Her2	BRCA_Her2	0.789743	Metastatic	ERBB2	0.996868
ACH-000927	Primary Tumor	BRCA_LumA	BRCA_Her2	0.813123	No	ERBB2	0.996868
ACH-000927	Primary Tumor	BRCA_LumB	BRCA_Her2	0.836399	No	ERBB2	0.996868
ACH-000927	Primary Tumor	KICH	BRCA_Her2	0.787021	No	ERBB2	0.996868
ACH-000927	Metastatic Tumor	NEPC	BRCA_Her2	0.758343	No	ERBB2	0.996868
ACH-000927	Primary Tumor	PRAD	BRCA_Her2	0.808398	No	ERBB2	0.996868
ACH-000930	Primary Tumor	BRCA_Basal	BRCA_Basal	0.836472	Primary	ERBB2	0.998405
ACH-000930	Primary Tumor	HNACC	BRCA_Basal	0.824715	No	ERBB2	0.998405
ACH-000934	Primary Tumor	BLCA	BRCA_Her2	0.842739	No	ERBB2	0.992198
ACH-000934	Primary Tumor	BRCA_Basal	BRCA_Her2	0.827203	No	ERBB2	0.992198
ACH-000934	Metastatic Tumor	BRCA_Her2	BRCA_Her2	0.800101	Metastatic	ERBB2	0.992198
ACH-000934	Primary Tumor	BRCA_LumA	BRCA_Her2	0.827549	No	ERBB2	0.992198
ACH-000934	Primary Tumor	BRCA_LumB	BRCA_Her2	0.844956	No	ERBB2	0.992198
ACH-000934	Primary Tumor	HNACC	BRCA_Her2	0.823102	No	ERBB2	0.992198
ACH-000934	Primary Tumor	KICH	BRCA_Her2	0.788334	No	ERBB2	0.992198
ACH-000934	Metastatic Tumor	NEPC	BRCA_Her2	0.769345	No	ERBB2	0.992198
ACH-000934	Primary Tumor	OV	BRCA_Her2	0.820745	No	ERBB2	0.992198
ACH-000934	Primary Tumor	PRAD	BRCA_Her2	0.821302	No	ERBB2	0.992198
ACH-000934	Primary Tumor	SCNE	BRCA_Her2	0.792149	No	ERBB2	0.992198
ACH-000934	Primary Tumor	TGCT	BRCA_Her2	0.803608	No	ERBB2	0.992198
ACH-000934	Primary Tumor	THYM	BRCA_Her2	0.795109	No	ERBB2	0.992198
ACH-000934	Primary Tumor	UCEC	BRCA_Her2	0.824409	No	ERBB2	0.992198
ACH-001496	Primary Tumor	CRC	UPGI	0.865791	No	ERBB2	0.988838
ACH-001496	Metastatic Tumor	SBAD	UPGI	0.851254	No	ERBB2	0.988838
ACH-001496	Primary Tumor	UPGI	UPGI	0.838329	Primary	ERBB2	0.988838
ACH-002023	Metastatic Tumor	KIRP	AMPCA	0.822231	No	ERBB2	0.978815
ACH-002023	Metastatic Tumor	PAAD	AMPCA	0.8161	No	ERBB2	0.978815
ACH-002757	Primary Tumor	CRC	UPGI	0.860938	No	ERBB2	0.98172
ACH-002757	Metastatic Tumor	SBAD	UPGI	0.839088	No	ERBB2	0.98172
ACH-002757	Primary Tumor	UPGI	UPGI	0.839906	Primary	ERBB2	0.98172
ACH-000298	Metastatic Tumor	NEPC	SCLC	0.76003	No	CEACAM5	0.994704
ACH-000298	Metastatic Tumor	SCLC	SCLC	0.785945	Metastatic	CEACAM5	0.994704
ACH-000333	Primary Tumor	CRC	MOV	0.887698	No	CEACAM5	0.998349
ACH-000333	Primary Tumor	ECAD	MOV	0.851928	No	CEACAM5	0.998349
ACH-000333	Primary Tumor	PAAD	MOV	0.813937	No	CEACAM5	0.998349
ACH-000333	Metastatic Tumor	SBAD	MOV	0.831599	No	CEACAM5	0.998349
ACH-000333	Primary Tumor	SCNE	MOV	0.784409	No	CEACAM5	0.998349
ACH-000333	Primary Tumor	UPGI	MOV	0.854345	No	CEACAM5	0.998349
ACH-000594	Metastatic Tumor	NEPC	SCLC	0.758261	No	CEACAM5	0.999032
ACH-000594	Metastatic Tumor	SCLC	SCLC	0.805007	Metastatic	CEACAM5	0.999032
ACH-000594	Primary Tumor	SCLC	SCLC	0.777708	Primary	CEACAM5	0.999032
ACH-000743	Metastatic Tumor	NEPC	SCLC	0.770472	No	CEACAM5	0.995273
ACH-000743	Metastatic Tumor	SCLC	SCLC	0.805087	Metastatic	CEACAM5	0.995273
ACH-000743	Primary Tumor	SCLC	SCLC	0.779228	Primary	CEACAM5	0.995273
ACH-000793	Primary Tumor	CRC	SSRCC	0.853106	No	CEACAM5	0.995729
ACH-000793	Primary Tumor	UPGI	SSRCC	0.838721	No	CEACAM5	0.995729
ACH-002884	Metastatic Tumor	BRCA_Her2	BRCA_Her2	0.787294	Metastatic	CEACAM5	0.994419
ACH-002884	Primary Tumor	BRCA_LumA	BRCA_Her2	0.811725	No	CEACAM5	0.994419
ACH-002884	Primary Tumor	BRCA_LumB	BRCA_Her2	0.826131	No	CEACAM5	0.994419
ACH-002884	Primary Tumor	PRAD	BRCA_Her2	0.806186	No	CEACAM5	0.994419
ACH-000008	Metastatic Tumor	SKCM	SKCM	0.859546	Metastatic	CD70	0.958257
ACH-000008	Primary Tumor	SKCM	SKCM	0.854526	Primary	CD70	0.958257
ACH-000011	Primary Tumor	KIRP	BLCA	0.81981	No	CD70	0.937813
ACH-000014	Primary Tumor	ACC	SKCM	0.810439	No	CD70	0.961048
ACH-000014	Primary Tumor	GBM	SKCM	0.803268	No	CD70	0.961048
ACH-000014	Metastatic Tumor	LGG	SKCM	0.783234	No	CD70	0.961048
ACH-000014	Primary Tumor	PCPG	SKCM	0.78024	No	CD70	0.961048
ACH-000014	Primary Tumor	SARC	SKCM	0.82175	No	CD70	0.961048
ACH-000014	Metastatic Tumor	SKCM	SKCM	0.865305	Metastatic	CD70	0.961048
ACH-000014	Primary Tumor	SKCM	SKCM	0.863482	Primary	CD70	0.961048
ACH-000014	Metastatic Tumor	UVM	SKCM	0.837325	No	CD70	0.961048
ACH-000014	Primary Tumor	UVM	SKCM	0.83516	No	CD70	0.961048
ACH-000018	Primary Tumor	THYM	BLCA	0.800022	No	CD70	0.897267
ACH-000027	Primary Tumor	ACC	GBM	0.806448	No	CD70	0.789066
ACH-000027	Metastatic Tumor	GBM	GBM	0.803539	Metastatic	CD70	0.789066
ACH-000027	Primary Tumor	GBM	GBM	0.816488	Primary	CD70	0.789066
ACH-000027	Primary Tumor	GIST	GBM	0.797815	No	CD70	0.789066
ACH-000027	Metastatic Tumor	LGG	GBM	0.791523	No	CD70	0.789066
ACH-000027	Primary Tumor	LGG	GBM	0.787203	No	CD70	0.789066
ACH-000027	Metastatic Tumor	PCPG	GBM	0.779341	No	CD70	0.789066
ACH-000027	Primary Tumor	SARC	GBM	0.821355	No	CD70	0.789066
ACH-000037	Primary Tumor	SARC	SARC	0.820883	Primary	CD70	0.98172
ACH-000046	Primary Tumor	KIRC	KIRP	0.787901	No	CD70	0.87238
ACH-000046	Primary Tumor	KIRP	KIRP	0.823119	Primary	CD70	0.87238
ACH-000048	Metastatic Tumor	SCLC	EOV	0.780264	No	CD70	0.808542
ACH-000048	Primary Tumor	TGCT	EOV	0.8039	No	CD70	0.808542
ACH-000058	Metastatic Tumor	ACC	THCA	0.810545	No	CD70	0.949601
ACH-000058	Primary Tumor	ACC	THCA	0.824666	No	CD70	0.949601
ACH-000058	Metastatic Tumor	BRCA_Her2	THCA	0.787763	No	CD70	0.949601
ACH-000058	Primary Tumor	BRCA_LumA	THCA	0.815568	No	CD70	0.949601
ACH-000058	Primary Tumor	BRCA_LumB	THCA	0.822414	No	CD70	0.949601
ACH-000058	Metastatic Tumor	FLC	THCA	0.770489	No	CD70	0.949601
ACH-000058	Primary Tumor	FLC	THCA	0.777834	No	CD70	0.949601
ACH-000058	Primary Tumor	GBM	THCA	0.799866	No	CD70	0.949601
ACH-000058	Metastatic Tumor	GIST	THCA	0.801537	No	CD70	0.949601
ACH-000058	Primary Tumor	GIST	THCA	0.808161	No	CD70	0.949601
ACH-000058	Primary Tumor	HNACC	THCA	0.823645	No	CD70	0.949601
ACH-000058	Primary Tumor	KICH	THCA	0.794955	No	CD70	0.949601
ACH-000058	Metastatic Tumor	KIRC	THCA	0.78793	No	CD70	0.949601
ACH-000058	Primary Tumor	KIRC	THCA	0.794026	No	CD70	0.949601
ACH-000058	Primary Tumor	MESO	THCA	0.839741	No	CD70	0.949601
ACH-000058	Metastatic Tumor	NEPC	THCA	0.759677	No	CD70	0.949601
ACH-000058	Primary Tumor	OV	THCA	0.825542	No	CD70	0.949601
ACH-000058	Metastatic Tumor	PCPG	THCA	0.782756	No	CD70	0.949601
ACH-000058	Primary Tumor	PCPG	THCA	0.791119	No	CD70	0.949601
ACH-000058	Primary Tumor	PRAD	THCA	0.809525	No	CD70	0.949601
ACH-000058	Primary Tumor	SARC	THCA	0.830871	No	CD70	0.949601
ACH-000058	Primary Tumor	SCNE	THCA	0.787604	No	CD70	0.949601
ACH-000058	Primary Tumor	TGCT	THCA	0.805715	No	CD70	0.949601
ACH-000058	Primary Tumor	THCA	THCA	0.842538	Primary	CD70	0.949601
ACH-000058	Primary Tumor	THYM	THCA	0.800163	No	CD70	0.949601
ACH-000058	Metastatic Tumor	UCS	THCA	0.828411	No	CD70	0.949601
ACH-000058	Primary Tumor	UCS	THCA	0.838162	No	CD70	0.949601
ACH-000062	Primary Tumor	ACC	LUAD	0.819595	No	CD70	0.888269
ACH-000062	Primary Tumor	BRCA_Basal	LUAD	0.826226	No	CD70	0.888269
ACH-000062	Metastatic Tumor	BRCA_Her2	LUAD	0.783792	No	CD70	0.888269
ACH-000062	Primary Tumor	BRCA_LumA	LUAD	0.811329	No	CD70	0.888269
ACH-000062	Primary Tumor	BRCA_LumB	LUAD	0.820989	No	CD70	0.888269
ACH-000062	Primary Tumor	CHOL	LUAD	0.820037	No	CD70	0.888269
ACH-000062	Metastatic Tumor	FLC	LUAD	0.773881	No	CD70	0.888269
ACH-000062	Primary Tumor	FLC	LUAD	0.786574	No	CD70	0.888269
ACH-000062	Primary Tumor	GIST	LUAD	0.797456	No	CD70	0.888269
ACH-000062	Primary Tumor	HNACC	LUAD	0.821894	No	CD70	0.888269
ACH-000062	Metastatic Tumor	KIRC	LUAD	0.789269	No	CD70	0.888269
ACH-000062	Primary Tumor	KIRC	LUAD	0.784852	No	CD70	0.888269
ACH-000062	Primary Tumor	LIHC	LUAD	0.766097	No	CD70	0.888269
ACH-000062	Primary Tumor	LUAD	LUAD	0.821715	Primary	CD70	0.888269
ACH-000062	Primary Tumor	MESO	LUAD	0.836621	No	CD70	0.888269
ACH-000062	Metastatic Tumor	NEPC	LUAD	0.757618	No	CD70	0.888269
ACH-000062	Primary Tumor	OV	LUAD	0.819063	No	CD70	0.888269
ACH-000062	Primary Tumor	PCPG	LUAD	0.779979	No	CD70	0.888269
ACH-000062	Primary Tumor	PRAD	LUAD	0.809067	No	CD70	0.888269
ACH-000062	Primary Tumor	SARC	LUAD	0.824445	No	CD70	0.888269
ACH-000062	Primary Tumor	SCNE	LUAD	0.787913	No	CD70	0.888269
ACH-000062	Primary Tumor	TGCT	LUAD	0.810972	No	CD70	0.888269
ACH-000062	Primary Tumor	THCA	LUAD	0.810398	No	CD70	0.888269
ACH-000062	Primary Tumor	THYM	LUAD	0.796935	No	CD70	0.888269
ACH-000062	Primary Tumor	UCS	LUAD	0.832348	No	CD70	0.888269
ACH-000075	Metastatic Tumor	LGG	GBM	0.784098	No	CD70	0.791629
ACH-000091	Primary Tumor	FLC	OV	0.775234	No	CD70	0.899203
ACH-000091	Primary Tumor	KICH	OV	0.786858	No	CD70	0.899203
ACH-000091	Metastatic Tumor	KIRC	OV	0.799655	No	CD70	0.899203
ACH-000091	Primary Tumor	KIRC	OV	0.793228	No	CD70	0.899203
ACH-000091	Primary Tumor	OCCC	OV	0.83566	No	CD70	0.899203
ACH-000091	Primary Tumor	THCA	OV	0.807095	No	CD70	0.899203
ACH-000102	Primary Tumor	ACC	GBM	0.807903	No	CD70	0.965888
ACH-000102	Primary Tumor	BRCA_LumA	GBM	0.805118	No	CD70	0.965888
ACH-000102	Primary Tumor	FLC	GBM	0.770668	No	CD70	0.965888
ACH-000102	Primary Tumor	GBM	GBM	0.802908	Primary	CD70	0.965888
ACH-000102	Metastatic Tumor	GIST	GBM	0.797136	No	CD70	0.965888
ACH-000102	Primary Tumor	GIST	GBM	0.802809	No	CD70	0.965888
ACH-000102	Primary Tumor	KIRC	GBM	0.784577	No	CD70	0.965888
ACH-000102	Metastatic Tumor	LGG	GBM	0.789724	No	CD70	0.965888
ACH-000102	Primary Tumor	MESO	GBM	0.833487	No	CD70	0.965888
ACH-000102	Primary Tumor	SARC	GBM	0.838148	No	CD70	0.965888
ACH-000102	Primary Tumor	THCA	GBM	0.807488	No	CD70	0.965888
ACH-000102	Primary Tumor	THYM	GBM	0.795444	No	CD70	0.965888
ACH-000102	Metastatic Tumor	UCS	GBM	0.827845	No	CD70	0.965888
ACH-000121	Primary Tumor	BRCA_Basal	LUAD	0.826564	No	CD70	0.849601
ACH-000121	Metastatic Tumor	BRCA_Her2	LUAD	0.787929	No	CD70	0.849601
ACH-000121	Primary Tumor	BRCA_LumA	LUAD	0.807253	No	CD70	0.849601
ACH-000121	Primary Tumor	BRCA_LumB	LUAD	0.816498	No	CD70	0.849601
ACH-000121	Primary Tumor	CHOL	LUAD	0.830682	No	CD70	0.849601
ACH-000121	Metastatic Tumor	FLC	LUAD	0.769368	No	CD70	0.849601
ACH-000121	Primary Tumor	FLC	LUAD	0.777434	No	CD70	0.849601
ACH-000121	Metastatic Tumor	KIRC	LUAD	0.790102	No	CD70	0.849601
ACH-000121	Primary Tumor	KIRC	LUAD	0.786682	No	CD70	0.849601
ACH-000121	Metastatic Tumor	KIRP	LUAD	0.8224	No	CD70	0.849601
ACH-000121	Primary Tumor	LIHC	LUAD	0.765739	No	CD70	0.849601
ACH-000121	Primary Tumor	LUAD	LUAD	0.821613	Primary	CD70	0.849601
ACH-000121	Primary Tumor	MESO	LUAD	0.830909	No	CD70	0.849601
ACH-000121	Primary Tumor	OCCC	LUAD	0.833065	No	CD70	0.849601
ACH-000121	Primary Tumor	OV	LUAD	0.821952	No	CD70	0.849601
ACH-000121	Metastatic Tumor	PAAD	LUAD	0.818012	No	CD70	0.849601
ACH-000121	Primary Tumor	PAAD	LUAD	0.81934	No	CD70	0.849601
ACH-000121	Primary Tumor	PRAD	LUAD	0.802405	No	CD70	0.849601
ACH-000121	Primary Tumor	SCNE	LUAD	0.793038	No	CD70	0.849601
ACH-000121	Primary Tumor	THCA	LUAD	0.808219	No	CD70	0.849601
ACH-000121	Primary Tumor	THYM	LUAD	0.797158	No	CD70	0.849601
ACH-000121	Primary Tumor	UPGI	LUAD	0.83493	No	CD70	0.849601
ACH-000127	Primary Tumor	ACC	BLCA	0.807638	No	CD70	0.834909
ACH-000127	Primary Tumor	GIST	BLCA	0.796836	No	CD70	0.834909
ACH-000127	Metastatic Tumor	SCLC	BLCA	0.777463	No	CD70	0.834909
ACH-000127	Primary Tumor	TGCT	BLCA	0.804655	No	CD70	0.834909
ACH-000127	Primary Tumor	THYM	BLCA	0.806544	No	CD70	0.834909
ACH-000128	Primary Tumor	GBM	LGG	0.800101	No	CD70	0.942768
ACH-000128	Metastatic Tumor	NEPC	LGG	0.75756	No	CD70	0.942768
ACH-000128	Metastatic Tumor	SCLC	LGG	0.779185	No	CD70	0.942768
ACH-000129	Metastatic Tumor	NEPC	SCLC	0.755942	No	CD70	0.847323
ACH-000129	Metastatic Tumor	SCLC	SCLC	0.79	Metastatic	CD70	0.847323
ACH-000132	Primary Tumor	BRCA_Basal	OV	0.826716	No	CD70	0.977563
ACH-000132	Metastatic Tumor	BRCA_Her2	OV	0.783615	No	CD70	0.977563
ACH-000132	Primary Tumor	BRCA_LumA	OV	0.809411	No	CD70	0.977563
ACH-000132	Primary Tumor	BRCA_LumB	OV	0.821392	No	CD70	0.977563
ACH-000132	Metastatic Tumor	ECAD	OV	0.852464	No	CD70	0.977563
ACH-000132	Metastatic Tumor	HNACC	OV	0.822269	No	CD70	0.977563
ACH-000132	Primary Tumor	HNACC	OV	0.835793	No	CD70	0.977563
ACH-000132	Metastatic Tumor	KICH	OV	0.797195	No	CD70	0.977563
ACH-000132	Primary Tumor	KICH	OV	0.792456	No	CD70	0.977563
ACH-000132	Metastatic Tumor	KIRP	OV	0.821468	No	CD70	0.977563
ACH-000132	Metastatic Tumor	LUAD	OV	0.825244	No	CD70	0.977563
ACH-000132	Primary Tumor	OCCC	OV	0.842741	No	CD70	0.977563
ACH-000132	Primary Tumor	OV	OV	0.83538	Primary	CD70	0.977563
ACH-000132	Primary Tumor	PRAD	OV	0.805854	No	CD70	0.977563
ACH-000132	Metastatic Tumor	SCLC	OV	0.779681	No	CD70	0.977563
ACH-000132	Primary Tumor	THCA	OV	0.819585	No	CD70	0.977563
ACH-000132	Metastatic Tumor	UCEC	OV	0.828548	No	CD70	0.977563
ACH-000132	Primary Tumor	UCEC	OV	0.830983	No	CD70	0.977563
ACH-000149	Primary Tumor	ACC	NBL	0.806507	No	CD70	0.884055
ACH-000149	Primary Tumor	GBM	NBL	0.807672	No	CD70	0.884055
ACH-000149	Metastatic Tumor	GIST	NBL	0.79614	No	CD70	0.884055
ACH-000149	Primary Tumor	LGG	NBL	0.789388	No	CD70	0.884055
ACH-000149	Metastatic Tumor	PCPG	NBL	0.798048	No	CD70	0.884055
ACH-000149	Primary Tumor	PCPG	NBL	0.81405	No	CD70	0.884055
ACH-000149	Primary Tumor	SARC	NBL	0.827233	No	CD70	0.884055
ACH-000149	Metastatic Tumor	SCLC	NBL	0.784114	No	CD70	0.884055
ACH-000149	Primary Tumor	TGCT	NBL	0.80433	No	CD70	0.884055
ACH-000149	Metastatic Tumor	UCS	NBL	0.829266	No	CD70	0.884055
ACH-000149	Primary Tumor	UCS	NBL	0.829454	No	CD70	0.884055
ACH-000152	Primary Tumor	SARC	GBM	0.82499	No	CD70	0.769647
ACH-000159	Primary Tumor	FLC	KIRC	0.771871	No	CD70	0.950057
ACH-000159	Metastatic Tumor	KIRC	KIRC	0.807707	Metastatic	CD70	0.950057
ACH-000159	Primary Tumor	KIRC	KIRC	0.805706	Primary	CD70	0.950057
ACH-000159	Primary Tumor	KIRP	KIRC	0.819013	No	CD70	0.950057
ACH-000171	Primary Tumor	CHOL	RCC	0.818045	No	CD70	0.927506
ACH-000171	Metastatic Tumor	KIRC	RCC	0.797728	No	CD70	0.927506
ACH-000171	Primary Tumor	KIRC	RCC	0.800646	No	CD70	0.927506
ACH-000171	Metastatic Tumor	KIRP	RCC	0.817223	No	CD70	0.927506
ACH-000171	Primary Tumor	KIRP	RCC	0.822223	No	CD70	0.927506
ACH-000173	Primary Tumor	BLCA	UCEC	0.844352	No	CD70	0.91492
ACH-000173	Primary Tumor	BRCA_Basal	UCEC	0.839985	No	CD70	0.91492
ACH-000173	Metastatic Tumor	BRCA_Her2	UCEC	0.794371	No	CD70	0.91492
ACH-000173	Primary Tumor	BRCA_Her2	UCEC	0.787171	No	CD70	0.91492
ACH-000173	Primary Tumor	BRCA_LumA	UCEC	0.821298	No	CD70	0.91492
ACH-000173	Primary Tumor	BRCA_LumB	UCEC	0.827367	No	CD70	0.91492
ACH-000173	Primary Tumor	CHOL	UCEC	0.842862	No	CD70	0.91492
ACH-000173	Metastatic Tumor	ECAD	UCEC	0.85023	No	CD70	0.91492
ACH-000173	Primary Tumor	ECAD	UCEC	0.855033	No	CD70	0.91492
ACH-000173	Primary Tumor	FLC	UCEC	0.777532	No	CD70	0.91492
ACH-000173	Primary Tumor	HNACC	UCEC	0.835206	No	CD70	0.91492
ACH-000173	Primary Tumor	KICH	UCEC	0.799989	No	CD70	0.91492
ACH-000173	Metastatic Tumor	KIRC	UCEC	0.793309	No	CD70	0.91492
ACH-000173	Primary Tumor	KIRC	UCEC	0.801285	No	CD70	0.91492
ACH-000173	Metastatic Tumor	KIRP	UCEC	0.825222	No	CD70	0.91492
ACH-000173	Primary Tumor	KIRP	UCEC	0.832014	No	CD70	0.91492
ACH-000173	Metastatic Tumor	LUAD	UCEC	0.821401	No	CD70	0.91492
ACH-000173	Primary Tumor	LUAD	UCEC	0.835021	No	CD70	0.91492
ACH-000173	Primary Tumor	LUSC	UCEC	0.843787	No	CD70	0.91492
ACH-000173	Primary Tumor	MESO	UCEC	0.83624	No	CD70	0.91492
ACH-000173	Metastatic Tumor	NEPC	UCEC	0.759991	No	CD70	0.91492
ACH-000173	Metastatic Tumor	OCCC	UCEC	0.84963	No	CD70	0.91492
ACH-000173	Primary Tumor	OCCC	UCEC	0.843685	No	CD70	0.91492
ACH-000173	Primary Tumor	OV	UCEC	0.841592	No	CD70	0.91492
ACH-000173	Metastatic Tumor	PAAD	UCEC	0.82246	No	CD70	0.91492
ACH-000173	Primary Tumor	PAAD	UCEC	0.832057	No	CD70	0.91492
ACH-000173	Primary Tumor	PRAD	UCEC	0.814329	No	CD70	0.91492
ACH-000173	Primary Tumor	SCNE	UCEC	0.790098	No	CD70	0.91492
ACH-000173	Primary Tumor	TGCT	UCEC	0.804773	No	CD70	0.91492
ACH-000173	Primary Tumor	THCA	UCEC	0.831635	No	CD70	0.91492
ACH-000173	Primary Tumor	THYM	UCEC	0.798746	No	CD70	0.91492
ACH-000173	Metastatic Tumor	UCEC	UCEC	0.831824	Metastatic	CD70	0.91492
ACH-000173	Primary Tumor	UCEC	UCEC	0.839848	Primary	CD70	0.91492
ACH-000173	Primary Tumor	UCS	UCEC	0.838489	No	CD70	0.91492
ACH-000173	Primary Tumor	UPGI	UCEC	0.836974	No	CD70	0.91492
ACH-000189	Primary Tumor	CHOL	RCC	0.826368	No	CD70	0.990205
ACH-000189	Metastatic Tumor	KIRC	RCC	0.808206	No	CD70	0.990205
ACH-000189	Primary Tumor	KIRC	RCC	0.809743	No	CD70	0.990205
ACH-000189	Primary Tumor	KIRP	RCC	0.83007	No	CD70	0.990205
ACH-000189	Primary Tumor	THCA	RCC	0.806238	No	CD70	0.990205
ACH-000191	Primary Tumor	CHOL	THCA	0.819536	No	CD70	0.951196
ACH-000191	Metastatic Tumor	FLC	THCA	0.769363	No	CD70	0.951196
ACH-000191	Primary Tumor	FLC	THCA	0.780201	No	CD70	0.951196
ACH-000191	Metastatic Tumor	KIRC	THCA	0.791646	No	CD70	0.951196
ACH-000191	Primary Tumor	LIHC	THCA	0.765649	No	CD70	0.951196
ACH-000200	Primary Tumor	GBM	GBM	0.800768	Primary	CD70	0.983713
ACH-000211	Primary Tumor	GBM	MBL	0.793831	No	CD70	0.792654
ACH-000211	Primary Tumor	SARC	MBL	0.822606	No	CD70	0.792654
ACH-000211	Metastatic Tumor	SCLC	MBL	0.785322	No	CD70	0.792654
ACH-000211	Primary Tumor	TGCT	MBL	0.813626	No	CD70	0.792654
ACH-000219	Primary Tumor	TGCT	SKCM	0.804596	No	CD70	0.907631
ACH-000231	Primary Tumor	ACC	GBM	0.806379	No	CD70	0.969875
ACH-000231	Metastatic Tumor	GBM	GBM	0.793543	Metastatic	CD70	0.969875
ACH-000231	Primary Tumor	GBM	GBM	0.805787	Primary	CD70	0.969875
ACH-000231	Metastatic Tumor	LGG	GBM	0.784803	No	CD70	0.969875
ACH-000231	Primary Tumor	SARC	GBM	0.833855	No	CD70	0.969875
ACH-000232	Primary Tumor	ACC	LGG	0.814275	No	CD70	0.968166
ACH-000232	Metastatic Tumor	GBM	LGG	0.816595	No	CD70	0.968166
ACH-000232	Primary Tumor	GBM	LGG	0.828002	No	CD70	0.968166
ACH-000232	Metastatic Tumor	GIST	LGG	0.800069	No	CD70	0.968166
ACH-000232	Primary Tumor	GIST	LGG	0.800607	No	CD70	0.968166
ACH-000232	Primary Tumor	HNACC	LGG	0.824789	No	CD70	0.968166
ACH-000232	Metastatic Tumor	LGG	LGG	0.813591	Metastatic	CD70	0.968166
ACH-000232	Primary Tumor	LGG	LGG	0.799602	Primary	CD70	0.968166
ACH-000232	Metastatic Tumor	PCPG	LGG	0.784317	No	CD70	0.968166
ACH-000232	Primary Tumor	PCPG	LGG	0.78646	No	CD70	0.968166
ACH-000232	Primary Tumor	SARC	LGG	0.826576	No	CD70	0.968166
ACH-000232	Metastatic Tumor	SCLC	LGG	0.7776	No	CD70	0.968166
ACH-000234	Metastatic Tumor	KIRC	KIRP	0.784994	No	CD70	0.956207
ACH-000234	Primary Tumor	KIRC	KIRP	0.785707	No	CD70	0.956207
ACH-000234	Primary Tumor	KIRP	KIRP	0.819419	Primary	CD70	0.956207
ACH-000250	Primary Tumor	ACC	KIRC	0.80514	No	CD70	0.906606
ACH-000250	Primary Tumor	CHOL	KIRC	0.823654	No	CD70	0.906606
ACH-000250	Primary Tumor	FLC	KIRC	0.780198	No	CD70	0.906606
ACH-000250	Metastatic Tumor	KICH	KIRC	0.7914	No	CD70	0.906606
ACH-000250	Primary Tumor	KICH	KIRC	0.797773	No	CD70	0.906606
ACH-000250	Metastatic Tumor	KIRC	KIRC	0.810299	Metastatic	CD70	0.906606
ACH-000250	Primary Tumor	KIRC	KIRC	0.810552	Primary	CD70	0.906606
ACH-000250	Metastatic Tumor	KIRP	KIRC	0.826038	No	CD70	0.906606
ACH-000250	Primary Tumor	KIRP	KIRC	0.835057	No	CD70	0.906606
ACH-000250	Metastatic Tumor	LIHC	KIRC	0.776924	No	CD70	0.906606
ACH-000250	Primary Tumor	LIHC	KIRC	0.779155	No	CD70	0.906606
ACH-000254	Metastatic Tumor	ASC	HNSC	0.859594	No	CD70	0.779157
ACH-000254	Primary Tumor	BLCA	HNSC	0.860793	No	CD70	0.779157
ACH-000254	Primary Tumor	BRCA_Basal	HNSC	0.837835	No	CD70	0.779157
ACH-000254	Metastatic Tumor	BRCA_Her2	HNSC	0.787576	No	CD70	0.779157
ACH-000254	Primary Tumor	BRCA_LumA	HNSC	0.81321	No	CD70	0.779157
ACH-000254	Primary Tumor	BRCA_LumB	HNSC	0.815695	No	CD70	0.779157
ACH-000254	Primary Tumor	CHOL	HNSC	0.823587	No	CD70	0.779157
ACH-000254	Primary Tumor	CSC	HNSC	0.881261	No	CD70	0.779157
ACH-000254	Metastatic Tumor	ECAD	HNSC	0.850984	No	CD70	0.779157
ACH-000254	Primary Tumor	ECAD	HNSC	0.850609	No	CD70	0.779157
ACH-000254	Primary Tumor	ESSC	HNSC	0.878717	No	CD70	0.779157
ACH-000254	Primary Tumor	HNACC	HNSC	0.832211	No	CD70	0.779157
ACH-000254	Metastatic Tumor	HNSC	HNSC	0.852133	Metastatic	CD70	0.779157
ACH-000254	Primary Tumor	HNSC	HNSC	0.878984	Primary	CD70	0.779157
ACH-000254	Metastatic Tumor	KIRP	HNSC	0.822477	No	CD70	0.779157
ACH-000254	Primary Tumor	LUAD	HNSC	0.829786	No	CD70	0.779157
ACH-000254	Metastatic Tumor	LUSC	HNSC	0.847595	No	CD70	0.779157
ACH-000254	Primary Tumor	LUSC	HNSC	0.870138	No	CD70	0.779157
ACH-000254	Primary Tumor	MESO	HNSC	0.828809	No	CD70	0.779157
ACH-000254	Primary Tumor	OV	HNSC	0.825817	No	CD70	0.779157
ACH-000254	Metastatic Tumor	PAAD	HNSC	0.826903	No	CD70	0.779157
ACH-000254	Primary Tumor	PAAD	HNSC	0.824516	No	CD70	0.779157
ACH-000254	Primary Tumor	PRAD	HNSC	0.806437	No	CD70	0.779157
ACH-000254	Primary Tumor	THCA	HNSC	0.81246	No	CD70	0.779157
ACH-000254	Primary Tumor	THYM	HNSC	0.800133	No	CD70	0.779157
ACH-000254	Metastatic Tumor	UCEC	HNSC	0.831432	No	CD70	0.779157
ACH-000254	Primary Tumor	UPGI	HNSC	0.836356	No	CD70	0.779157
ACH-000262	Metastatic Tumor	KIRC	KIRC	0.794599	Metastatic	CD70	0.977335
ACH-000262	Primary Tumor	KIRC	KIRC	0.789501	Primary	CD70	0.977335
ACH-000272	Primary Tumor	CHOL	KIRC	0.81852	No	CD70	0.963383
ACH-000272	Metastatic Tumor	KIRC	KIRC	0.799616	Metastatic	CD70	0.963383
ACH-000272	Primary Tumor	KIRC	KIRC	0.798771	Primary	CD70	0.963383
ACH-000272	Primary Tumor	KIRP	KIRC	0.824566	No	CD70	0.963383
ACH-000273	Metastatic Tumor	ACC	SARC	0.806614	No	CD70	0.790148
ACH-000273	Primary Tumor	ACC	SARC	0.814186	No	CD70	0.790148
ACH-000273	Primary Tumor	BRCA_Basal	SARC	0.826126	No	CD70	0.790148
ACH-000273	Primary Tumor	BRCA_LumA	SARC	0.806624	No	CD70	0.790148
ACH-000273	Primary Tumor	BRCA_LumB	SARC	0.817789	No	CD70	0.790148
ACH-000273	Primary Tumor	FLC	SARC	0.777323	No	CD70	0.790148
ACH-000273	Primary Tumor	GBM	SARC	0.798363	No	CD70	0.790148
ACH-000273	Metastatic Tumor	GIST	SARC	0.806073	No	CD70	0.790148
ACH-000273	Primary Tumor	GIST	SARC	0.812995	No	CD70	0.790148
ACH-000273	Metastatic Tumor	KIRC	SARC	0.786852	No	CD70	0.790148
ACH-000273	Primary Tumor	KIRC	SARC	0.786767	No	CD70	0.790148
ACH-000273	Metastatic Tumor	LGG	SARC	0.786633	No	CD70	0.790148
ACH-000273	Primary Tumor	MESO	SARC	0.838407	No	CD70	0.790148
ACH-000273	Primary Tumor	SARC	SARC	0.843507	Primary	CD70	0.790148
ACH-000273	Primary Tumor	TGCT	SARC	0.804388	No	CD70	0.790148
ACH-000273	Primary Tumor	THYM	SARC	0.79898	No	CD70	0.790148
ACH-000273	Metastatic Tumor	UCS	SARC	0.829432	No	CD70	0.790148
ACH-000273	Primary Tumor	UCS	SARC	0.832095	No	CD70	0.790148
ACH-000278	Primary Tumor	ACC	OV	0.806443	No	CD70	0.940831
ACH-000278	Primary Tumor	BRCA_Basal	OV	0.836922	No	CD70	0.940831
ACH-000278	Metastatic Tumor	BRCA_Her2	OV	0.787298	No	CD70	0.940831
ACH-000278	Primary Tumor	BRCA_LumA	OV	0.815698	No	CD70	0.940831
ACH-000278	Primary Tumor	BRCA_LumB	OV	0.824275	No	CD70	0.940831
ACH-000278	Primary Tumor	FLC	OV	0.768367	No	CD70	0.940831
ACH-000278	Primary Tumor	GIST	OV	0.798127	No	CD70	0.940831
ACH-000278	Primary Tumor	HNACC	OV	0.829425	No	CD70	0.940831
ACH-000278	Primary Tumor	KICH	OV	0.792681	No	CD70	0.940831
ACH-000278	Primary Tumor	KIRC	OV	0.78943	No	CD70	0.940831
ACH-000278	Primary Tumor	MESO	OV	0.844611	No	CD70	0.940831
ACH-000278	Metastatic Tumor	OCCC	OV	0.833221	No	CD70	0.940831
ACH-000278	Primary Tumor	OCCC	OV	0.844176	No	CD70	0.940831
ACH-000278	Primary Tumor	OV	OV	0.852128	Primary	CD70	0.940831
ACH-000278	Primary Tumor	PRAD	OV	0.810277	No	CD70	0.940831
ACH-000278	Primary Tumor	SARC	OV	0.828085	No	CD70	0.940831
ACH-000278	Primary Tumor	TGCT	OV	0.812537	No	CD70	0.940831
ACH-000278	Primary Tumor	THCA	OV	0.825434	No	CD70	0.940831
ACH-000278	Primary Tumor	THYM	OV	0.808212	No	CD70	0.940831
ACH-000278	Metastatic Tumor	UCEC	OV	0.825272	No	CD70	0.940831
ACH-000278	Primary Tumor	UCEC	OV	0.831525	No	CD70	0.940831
ACH-000278	Primary Tumor	UCS	OV	0.848592	No	CD70	0.940831
ACH-000288	Primary Tumor	SARC	BRCA_Basal	0.82584	No	CD70	0.97426
ACH-000302	Primary Tumor	BRCA_Basal	UCS	0.828017	No	CD70	0.843337
ACH-000302	Primary Tumor	BRCA_LumA	UCS	0.807378	No	CD70	0.843337
ACH-000302	Primary Tumor	CHOL	UCS	0.818722	No	CD70	0.843337
ACH-000302	Primary Tumor	HNACC	UCS	0.827226	No	CD70	0.843337
ACH-000302	Primary Tumor	KICH	UCS	0.787966	No	CD70	0.843337
ACH-000302	Primary Tumor	KIRC	UCS	0.785337	No	CD70	0.843337
ACH-000302	Primary Tumor	KIRP	UCS	0.817149	No	CD70	0.843337
ACH-000302	Metastatic Tumor	OCCC	UCS	0.84254	No	CD70	0.843337
ACH-000302	Primary Tumor	OCCC	UCS	0.8511	No	CD70	0.843337
ACH-000302	Primary Tumor	OV	UCS	0.835117	No	CD70	0.843337
ACH-000302	Primary Tumor	PRAD	UCS	0.806621	No	CD70	0.843337
ACH-000302	Primary Tumor	TGCT	UCS	0.809665	No	CD70	0.843337
ACH-000302	Primary Tumor	THCA	UCS	0.816575	No	CD70	0.843337
ACH-000302	Primary Tumor	THYM	UCS	0.795225	No	CD70	0.843337
ACH-000302	Primary Tumor	UCEC	UCS	0.831942	No	CD70	0.843337
ACH-000302	Primary Tumor	UCS	UCS	0.841892	Primary	CD70	0.843337
ACH-000313	Primary Tumor	CHOL	KIRC	0.823451	No	CD70	0.975
ACH-000313	Primary Tumor	FLC	KIRC	0.772587	No	CD70	0.975
ACH-000313	Primary Tumor	KICH	KIRC	0.79133	No	CD70	0.975
ACH-000313	Metastatic Tumor	KIRC	KIRC	0.805559	Metastatic	CD70	0.975
ACH-000313	Primary Tumor	KIRC	KIRC	0.822891	Primary	CD70	0.975
ACH-000313	Primary Tumor	KIRP	KIRC	0.83158	No	CD70	0.975
ACH-000313	Primary Tumor	MESO	KIRC	0.826646	No	CD70	0.975
ACH-000313	Primary Tumor	SCNE	KIRC	0.783657	No	CD70	0.975
ACH-000313	Primary Tumor	THCA	KIRC	0.807858	No	CD70	0.975
ACH-000316	Primary Tumor	CHOL	LIHC	0.82401	No	CD70	0.870558
ACH-000316	Metastatic Tumor	FLC	LIHC	0.777082	No	CD70	0.870558
ACH-000316	Primary Tumor	FLC	LIHC	0.793907	No	CD70	0.870558
ACH-000316	Metastatic Tumor	KIRC	LIHC	0.786001	No	CD70	0.870558
ACH-000316	Primary Tumor	KIRC	LIHC	0.792783	No	CD70	0.870558
ACH-000316	Metastatic Tumor	KIRP	LIHC	0.81812	No	CD70	0.870558
ACH-000316	Metastatic Tumor	LIHC	LIHC	0.794079	Metastatic	CD70	0.870558
ACH-000316	Primary Tumor	LIHC	LIHC	0.785709	Primary	CD70	0.870558
ACH-000316	Primary Tumor	SCNE	LIHC	0.788476	No	CD70	0.870558
ACH-000316	Metastatic Tumor	TGCT	LIHC	0.803875	No	CD70	0.870558
ACH-000317	Primary Tumor	ACC	RCC	0.805594	No	CD70	0.982916
ACH-000317	Primary Tumor	BRCA_LumA	RCC	0.80689	No	CD70	0.982916
ACH-000317	Primary Tumor	CHOL	RCC	0.834144	No	CD70	0.982916
ACH-000317	Primary Tumor	FLC	RCC	0.776548	No	CD70	0.982916
ACH-000317	Metastatic Tumor	KICH	RCC	0.787391	No	CD70	0.982916
ACH-000317	Primary Tumor	KICH	RCC	0.797795	No	CD70	0.982916
ACH-000317	Metastatic Tumor	KIRC	RCC	0.809308	No	CD70	0.982916
ACH-000317	Primary Tumor	KIRC	RCC	0.814393	No	CD70	0.982916
ACH-000317	Metastatic Tumor	KIRP	RCC	0.815962	No	CD70	0.982916
ACH-000317	Primary Tumor	KIRP	RCC	0.840503	No	CD70	0.982916
ACH-000317	Primary Tumor	MESO	RCC	0.831516	No	CD70	0.982916
ACH-000317	Primary Tumor	PRAD	RCC	0.804966	No	CD70	0.982916
ACH-000317	Primary Tumor	SCNE	RCC	0.792771	No	CD70	0.982916
ACH-000317	Primary Tumor	THCA	RCC	0.814569	No	CD70	0.982916
ACH-000328	Primary Tumor	ACC	GBM	0.808029	No	CD70	0.868793
ACH-000328	Primary Tumor	GBM	GBM	0.801787	Primary	CD70	0.868793
ACH-000328	Metastatic Tumor	GIST	GBM	0.796346	No	CD70	0.868793
ACH-000328	Primary Tumor	GIST	GBM	0.801116	No	CD70	0.868793
ACH-000328	Metastatic Tumor	KICH	GBM	0.79711	No	CD70	0.868793
ACH-000328	Metastatic Tumor	LGG	GBM	0.802444	No	CD70	0.868793
ACH-000328	Metastatic Tumor	LIHC	GBM	0.770857	No	CD70	0.868793
ACH-000328	Metastatic Tumor	MESO	GBM	0.829298	No	CD70	0.868793
ACH-000328	Metastatic Tumor	PCPG	GBM	0.780811	No	CD70	0.868793
ACH-000328	Primary Tumor	SARC	GBM	0.825887	No	CD70	0.868793
ACH-000328	Metastatic Tumor	SCLC	GBM	0.790876	No	CD70	0.868793
ACH-000328	Metastatic Tumor	TGCT	GBM	0.807438	No	CD70	0.868793
ACH-000328	Metastatic Tumor	UCS	GBM	0.831388	No	CD70	0.868793
ACH-000351	Primary Tumor	BRCA_Basal	STAS	0.824525	No	CD70	0.975114
ACH-000351	Primary Tumor	MESO	STAS	0.832403	No	CD70	0.975114
ACH-000351	Primary Tumor	OV	STAS	0.823145	No	CD70	0.975114
ACH-000351	Primary Tumor	TGCT	STAS	0.803409	No	CD70	0.975114
ACH-000351	Primary Tumor	THYM	STAS	0.797374	No	CD70	0.975114
ACH-000351	Primary Tumor	UCS	STAS	0.82871	No	CD70	0.975114
ACH-000361	Primary Tumor	TGCT	LIHC	0.80409	No	CD70	0.777733
ACH-000361	Primary Tumor	THYM	LIHC	0.795995	No	CD70	0.777733
ACH-000370	Primary Tumor	ACC	GBM	0.810285	No	CD70	0.931606
ACH-000370	Metastatic Tumor	GBM	GBM	0.819384	Metastatic	CD70	0.931606
ACH-000370	Primary Tumor	GBM	GBM	0.829247	Primary	CD70	0.931606
ACH-000370	Metastatic Tumor	GIST	GBM	0.798728	No	CD70	0.931606
ACH-000370	Primary Tumor	GIST	GBM	0.80615	No	CD70	0.931606
ACH-000370	Metastatic Tumor	LGG	GBM	0.802954	No	CD70	0.931606
ACH-000370	Primary Tumor	LGG	GBM	0.797888	No	CD70	0.931606
ACH-000370	Primary Tumor	MESO	GBM	0.829149	No	CD70	0.931606
ACH-000370	Metastatic Tumor	PCPG	GBM	0.784485	No	CD70	0.931606
ACH-000370	Primary Tumor	PCPG	GBM	0.788908	No	CD70	0.931606
ACH-000370	Primary Tumor	SARC	GBM	0.830763	No	CD70	0.931606
ACH-000370	Primary Tumor	UCS	GBM	0.826327	No	CD70	0.931606
ACH-000376	Primary Tumor	ACC	GBM	0.805822	No	CD70	0.918451
ACH-000376	Primary Tumor	GBM	GBM	0.793126	Primary	CD70	0.918451
ACH-000376	Primary Tumor	SARC	GBM	0.82286	No	CD70	0.918451
ACH-000385	Primary Tumor	CHOL	RCC	0.824488	No	CD70	0.934339
ACH-000385	Metastatic Tumor	FLC	RCC	0.771158	No	CD70	0.934339
ACH-000385	Primary Tumor	FLC	RCC	0.780914	No	CD70	0.934339
ACH-000385	Metastatic Tumor	KIRC	RCC	0.800105	No	CD70	0.934339
ACH-000385	Primary Tumor	KIRC	RCC	0.79989	No	CD70	0.934339
ACH-000385	Primary Tumor	KIRP	RCC	0.818386	No	CD70	0.934339
ACH-000385	Metastatic Tumor	LIHC	RCC	0.76932	No	CD70	0.934339
ACH-000385	Primary Tumor	LIHC	RCC	0.774551	No	CD70	0.934339
ACH-000385	Primary Tumor	MESO	RCC	0.826001	No	CD70	0.934339
ACH-000411	Primary Tumor	CHOL	KIRC	0.82113	No	CD70	0.968964
ACH-000411	Metastatic Tumor	KIRC	KIRC	0.78807	Metastatic	CD70	0.968964
ACH-000411	Primary Tumor	KIRC	KIRC	0.788841	Primary	CD70	0.968964
ACH-000411	Primary Tumor	KIRP	KIRC	0.817299	No	CD70	0.968964
ACH-000422	Metastatic Tumor	ACC	LIHC	0.805241	No	CD70	0.806492
ACH-000422	Primary Tumor	ACC	LIHC	0.812647	No	CD70	0.806492
ACH-000422	Primary Tumor	BRCA_Basal	LIHC	0.82297	No	CD70	0.806492
ACH-000422	Primary Tumor	BRCA_LumA	LIHC	0.805232	No	CD70	0.806492
ACH-000422	Metastatic Tumor	FLC	LIHC	0.768888	No	CD70	0.806492
ACH-000422	Primary Tumor	FLC	LIHC	0.778822	No	CD70	0.806492
ACH-000422	Metastatic Tumor	GIST	LIHC	0.800355	No	CD70	0.806492
ACH-000422	Primary Tumor	GIST	LIHC	0.808148	No	CD70	0.806492
ACH-000422	Primary Tumor	KIRC	LIHC	0.788505	No	CD70	0.806492
ACH-000422	Metastatic Tumor	LIHC	LIHC	0.767205	Metastatic	CD70	0.806492
ACH-000422	Primary Tumor	LIHC	LIHC	0.765238	Primary	CD70	0.806492
ACH-000422	Primary Tumor	MESO	LIHC	0.836828	No	CD70	0.806492
ACH-000422	Metastatic Tumor	NEPC	LIHC	0.756264	No	CD70	0.806492
ACH-000422	Metastatic Tumor	PCPG	LIHC	0.780738	No	CD70	0.806492
ACH-000422	Primary Tumor	PRAD	LIHC	0.801343	No	CD70	0.806492
ACH-000422	Primary Tumor	SARC	LIHC	0.836343	No	CD70	0.806492
ACH-000422	Primary Tumor	TGCT	LIHC	0.812718	No	CD70	0.806492
ACH-000422	Primary Tumor	THYM	LIHC	0.795809	No	CD70	0.806492
ACH-000422	Metastatic Tumor	UCS	LIHC	0.832872	No	CD70	0.806492
ACH-000422	Primary Tumor	UCS	LIHC	0.838379	No	CD70	0.806492
ACH-000428	Primary Tumor	FLC	RCC	0.770655	No	CD70	0.869077
ACH-000428	Primary Tumor	HNACC	RCC	0.820366	No	CD70	0.869077
ACH-000428	Metastatic Tumor	KICH	RCC	0.791594	No	CD70	0.869077
ACH-000428	Primary Tumor	KICH	RCC	0.793422	No	CD70	0.869077
ACH-000428	Metastatic Tumor	KIRC	RCC	0.787142	No	CD70	0.869077
ACH-000428	Primary Tumor	KIRC	RCC	0.796196	No	CD70	0.869077
ACH-000428	Primary Tumor	KIRP	RCC	0.824829	No	CD70	0.869077
ACH-000428	Primary Tumor	MESO	RCC	0.831639	No	CD70	0.869077
ACH-000428	Primary Tumor	OCCC	RCC	0.834332	No	CD70	0.869077
ACH-000428	Primary Tumor	THCA	RCC	0.812367	No	CD70	0.869077
ACH-000429	Primary Tumor	KIRC	RCC	0.795269	No	CD70	0.983087
ACH-000429	Primary Tumor	KIRP	RCC	0.818117	No	CD70	0.983087
ACH-000433	Primary Tumor	ACC	KIRC	0.813737	No	CD70	0.97369
ACH-000433	Primary Tumor	CHOL	KIRC	0.821762	No	CD70	0.97369
ACH-000433	Primary Tumor	FLC	KIRC	0.785947	No	CD70	0.97369
ACH-000433	Primary Tumor	GIST	KIRC	0.801476	No	CD70	0.97369
ACH-000433	Primary Tumor	KICH	KIRC	0.787746	No	CD70	0.97369
ACH-000433	Metastatic Tumor	KIRC	KIRC	0.794294	Metastatic	CD70	0.97369
ACH-000433	Primary Tumor	KIRC	KIRC	0.800522	Primary	CD70	0.97369
ACH-000433	Metastatic Tumor	KIRP	KIRC	0.826589	No	CD70	0.97369
ACH-000433	Primary Tumor	KIRP	KIRC	0.829849	No	CD70	0.97369
ACH-000433	Metastatic Tumor	LGG	KIRC	0.783925	No	CD70	0.97369
ACH-000433	Metastatic Tumor	LIHC	KIRC	0.772091	No	CD70	0.97369
ACH-000433	Primary Tumor	LIHC	KIRC	0.770581	No	CD70	0.97369
ACH-000433	Primary Tumor	MESO	KIRC	0.833403	No	CD70	0.97369
ACH-000433	Primary Tumor	OCCC	KIRC	0.834113	No	CD70	0.97369
ACH-000433	Primary Tumor	THCA	KIRC	0.808476	No	CD70	0.97369
ACH-000433	Primary Tumor	THYM	KIRC	0.798418	No	CD70	0.97369
ACH-000435	Primary Tumor	BRCA_Basal	UCEC	0.824642	No	CD70	0.941686
ACH-000435	Primary Tumor	CHOL	UCEC	0.817849	No	CD70	0.941686
ACH-000435	Primary Tumor	KICH	UCEC	0.787142	No	CD70	0.941686
ACH-000435	Metastatic Tumor	KIRP	UCEC	0.819578	No	CD70	0.941686
ACH-000435	Metastatic Tumor	OCCC	UCEC	0.832871	No	CD70	0.941686
ACH-000435	Primary Tumor	OCCC	UCEC	0.850312	No	CD70	0.941686
ACH-000435	Primary Tumor	OV	UCEC	0.829101	No	CD70	0.941686
ACH-000435	Metastatic Tumor	UCEC	UCEC	0.823287	Metastatic	CD70	0.941686
ACH-000435	Primary Tumor	UCEC	UCEC	0.826115	Primary	CD70	0.941686
ACH-000437	Metastatic Tumor	ACC	LGG	0.806621	No	CD70	0.798462
ACH-000437	Primary Tumor	ACC	LGG	0.814388	No	CD70	0.798462
ACH-000437	Primary Tumor	FLC	LGG	0.774062	No	CD70	0.798462
ACH-000437	Metastatic Tumor	GBM	LGG	0.795009	No	CD70	0.798462
ACH-000437	Primary Tumor	GBM	LGG	0.807818	No	CD70	0.798462
ACH-000437	Metastatic Tumor	GIST	LGG	0.801368	No	CD70	0.798462
ACH-000437	Primary Tumor	GIST	LGG	0.806122	No	CD70	0.798462
ACH-000437	Metastatic Tumor	LGG	LGG	0.79667	Metastatic	CD70	0.798462
ACH-000437	Primary Tumor	MESO	LGG	0.827949	No	CD70	0.798462
ACH-000437	Metastatic Tumor	PCPG	LGG	0.781546	No	CD70	0.798462
ACH-000437	Primary Tumor	SARC	LGG	0.835633	No	CD70	0.798462
ACH-000437	Metastatic Tumor	TGCT	LGG	0.804809	No	CD70	0.798462
ACH-000437	Primary Tumor	THYM	LGG	0.795291	No	CD70	0.798462
ACH-000437	Metastatic Tumor	UCS	LGG	0.827356	No	CD70	0.798462
ACH-000447	Primary Tumor	ACC	LUAD	0.805197	No	CD70	0.857973
ACH-000447	Primary Tumor	BRCA_Basal	LUAD	0.826763	No	CD70	0.857973
ACH-000447	Metastatic Tumor	BRCA_Her2	LUAD	0.793678	No	CD70	0.857973
ACH-000447	Primary Tumor	BRCA_LumA	LUAD	0.816533	No	CD70	0.857973
ACH-000447	Primary Tumor	BRCA_LumB	LUAD	0.8265	No	CD70	0.857973
ACH-000447	Primary Tumor	CHOL	LUAD	0.825361	No	CD70	0.857973
ACH-000447	Metastatic Tumor	FLC	LUAD	0.781739	No	CD70	0.857973
ACH-000447	Primary Tumor	FLC	LUAD	0.783825	No	CD70	0.857973
ACH-000447	Metastatic Tumor	KICH	LUAD	0.791875	No	CD70	0.857973
ACH-000447	Primary Tumor	KICH	LUAD	0.797215	No	CD70	0.857973
ACH-000447	Metastatic Tumor	KIRC	LUAD	0.798095	No	CD70	0.857973
ACH-000447	Primary Tumor	KIRC	LUAD	0.793702	No	CD70	0.857973
ACH-000447	Metastatic Tumor	KIRP	LUAD	0.827051	No	CD70	0.857973
ACH-000447	Metastatic Tumor	LIHC	LUAD	0.775589	No	CD70	0.857973
ACH-000447	Primary Tumor	LIHC	LUAD	0.767311	No	CD70	0.857973
ACH-000447	Metastatic Tumor	LUAD	LUAD	0.835005	Metastatic	CD70	0.857973
ACH-000447	Primary Tumor	LUAD	LUAD	0.840403	Primary	CD70	0.857973
ACH-000447	Primary Tumor	LUSC	LUAD	0.842157	No	CD70	0.857973
ACH-000447	Primary Tumor	MESO	LUAD	0.829869	No	CD70	0.857973
ACH-000447	Primary Tumor	OV	LUAD	0.819126	No	CD70	0.857973
ACH-000447	Metastatic Tumor	PAAD	LUAD	0.819451	No	CD70	0.857973
ACH-000447	Primary Tumor	PAAD	LUAD	0.817226	No	CD70	0.857973
ACH-000447	Primary Tumor	PRAD	LUAD	0.808144	No	CD70	0.857973
ACH-000447	Primary Tumor	SCNE	LUAD	0.788049	No	CD70	0.857973
ACH-000447	Primary Tumor	THCA	LUAD	0.821084	No	CD70	0.857973
ACH-000447	Primary Tumor	THYM	LUAD	0.795846	No	CD70	0.857973
ACH-000447	Metastatic Tumor	UCEC	LUAD	0.830875	No	CD70	0.857973
ACH-000452	Primary Tumor	BRCA_Basal	ESSC	0.823263	No	CD70	0.855979
ACH-000452	Primary Tumor	BRCA_LumA	ESSC	0.805631	No	CD70	0.855979
ACH-000452	Primary Tumor	ESSC	ESSC	0.847367	Primary	CD70	0.855979
ACH-000452	Primary Tumor	HNACC	ESSC	0.824106	No	CD70	0.855979
ACH-000452	Primary Tumor	MESO	ESSC	0.827279	No	CD70	0.855979
ACH-000452	Metastatic Tumor	NEPC	ESSC	0.763619	No	CD70	0.855979
ACH-000452	Primary Tumor	PRAD	ESSC	0.801494	No	CD70	0.855979
ACH-000452	Primary Tumor	TGCT	ESSC	0.809571	No	CD70	0.855979
ACH-000452	Primary Tumor	THYM	ESSC	0.804344	No	CD70	0.855979
ACH-000452	Primary Tumor	UCS	ESSC	0.833332	No	CD70	0.855979
ACH-000456	Primary Tumor	ACC	THCA	0.808044	No	CD70	0.885023
ACH-000456	Primary Tumor	BRCA_LumA	THCA	0.805309	No	CD70	0.885023
ACH-000456	Primary Tumor	FLC	THCA	0.771708	No	CD70	0.885023
ACH-000456	Primary Tumor	KIRC	THCA	0.785744	No	CD70	0.885023
ACH-000456	Primary Tumor	MESO	THCA	0.831993	No	CD70	0.885023
[truncated: 20,552 more rows]
