# Supplementary material for: Clinical cell-surface targets in metastatic and primary solid cancers
Source: JCI Insight. 2024 Sep 24;9(18):e183674. doi: 10.1172/jci.insight.183674 (PMC11457844; doi:10.1172/jci.insight.183674)
Supplement: Supporting data values [file jciinsight-9-183674-s069.xlsx]

## Sheet: FIg1A
N/A: Schematic

## Sheet: Fig1B
	ACC	ASC	BLCA	BRCA_Basal	BRCA_Her2	BRCA_LumA	BRCA_LumB	CHOL	COAD_READ	CSC	DLBC	ECAD	ESSC	FLC	GBM	GIST	HNACC	HNSC	KICH	KIRC	KIRP	LAML	LGG	LIHC	LUAD	LUSC	MESO	MISC	NEPC	OCCC	OV	PAAD	PCPG	PRAD	SARC	SBAD	SCLC	SCNE	SKCM	TGCT	THCA	THYM	UCEC	UCS	UPGI	UVM
FOLH1	0.45	0.31	0.33	0.41	0.33	0.29	0.31	0.39	0.3	0.29	0.26	0.3	0.33	0.62	0.4	0.38	0.69	0.34	0.38	0.68	0.27	0.18	0.44	0.54	0.32	0.38	0.3	0.35	0.37	0.34	0.31	0.31	0.36	0.98	0.37	0.49	0.21	0.39	0.34	0.27	0.34	0.22	0.57	0.41	0.3	0.33
MUC1	0.32	0.94	0.95	0.93	0.98	0.99	0.98	0.94	0.92	0.97	0.48	0.99	0.77	0.42	0.51	0.37	0.85	0.81	0.97	0.86	0.93	0.49	0.45	0.36	0.99	0.93	0.9	0.79	0.57	0.97	0.98	0.98	0.27	0.54	0.63	0.96	0.73	0.54	0.41	0.37	0.9	0.46	0.98	0.92	0.98	0.43
MAGEA3	0.09	0.05	0.26	0.09	0.08	0.05	0.08	0.06	0.08	0.1	0.08	0.08	0.27	0.03	0.07	0.07	0.06	0.19	0.06	0.07	0.06	0.08	0.05	0.17	0.08	0.23	0.05	0.07	0.27	0.11	0.07	0.04	0.08	0.07	0.1	0.16	0.13	0.07	0.7	0.14	0.05	0.05	0.07	0.1	0.15	0.07
NCAM1	0.8	0.25	0.24	0.27	0.25	0.25	0.23	0.28	0.28	0.24	0.28	0.24	0.27	0.26	0.95	0.4	0.28	0.29	0.27	0.29	0.22	0.36	0.98	0.23	0.24	0.24	0.29	0.3	0.69	0.31	0.42	0.32	0.93	0.29	0.68	0.2	0.91	0.74	0.4	0.31	0.47	0.21	0.33	0.6	0.28	0.3
CD276	0.92	0.81	0.9	0.89	0.86	0.88	0.87	0.89	0.87	0.87	0.7	0.87	0.92	0.81	0.9	0.8	0.88	0.91	0.85	0.85	0.88	0.38	0.79	0.84	0.87	0.91	0.93	0.86	0.78	0.88	0.89	0.88	0.89	0.9	0.95	0.82	0.8	0.8	0.93	0.91	0.86	0.73	0.88	0.93	0.89	0.9
EPCAM	0.6	0.94	0.94	0.98	0.98	0.96	0.98	0.99	0.99	0.9	0.34	0.99	0.95	0.77	0.21	0.32	0.98	0.79	0.97	0.82	0.94	0.33	0.26	0.38	0.98	0.96	0.32	0.94	0.99	0.99	0.98	0.98	0.56	0.98	0.25	0.99	0.98	0.99	0.22	0.96	0.99	0.67	0.99	0.94	0.99	0.23
GPNMB	0.68	0.97	0.9	0.95	0.95	0.93	0.91	0.89	0.87	0.95	0.96	0.83	0.98	0.88	0.87	0.6	0.82	0.97	0.98	0.91	0.95	0.31	0.54	0.75	0.96	0.98	0.94	0.94	0.71	0.97	0.89	0.95	0.71	0.82	0.97	0.96	0.82	0.77	0.99	0.9	0.84	0.74	0.85	0.84	0.87	0.99
ERBB2	0.42	0.85	0.93	0.89	0.95	0.95	0.95	0.89	0.9	0.87	0.47	0.93	0.84	0.9	0.64	0.56	0.9	0.84	0.89	0.84	0.93	0.4	0.55	0.78	0.91	0.82	0.82	0.84	0.69	0.93	0.89	0.88	0.41	0.89	0.71	0.83	0.55	0.54	0.69	0.76	0.93	0.59	0.89	0.88	0.91	0.76
CEACAM5	0.09	0.44	0.35	0.17	0.49	0.38	0.49	0.29	1	0.76	0.13	0.96	0.63	0.1	0.06	0.07	0.23	0.67	0.07	0.08	0.09	0.08	0.05	0.1	0.87	0.54	0.06	0.22	0.58	0.2	0.1	0.93	0.06	0.21	0.09	0.96	0.54	0.21	0.12	0.11	0.11	0.07	0.24	0.14	0.98	0.07
CD70	0.21	0.35	0.26	0.23	0.19	0.18	0.18	0.22	0.27	0.41	0.8	0.28	0.31	0.27	0.21	0.21	0.19	0.33	0.18	0.84	0.52	0.3	0.12	0.23	0.25	0.25	0.52	0.3	0.16	0.3	0.22	0.24	0.14	0.15	0.35	0.32	0.18	0.13	0.33	0.35	0.27	0.27	0.22	0.2	0.29	0.31
CA6	0.09	0.17	0.09	0.21	0.09	0.1	0.07	0.12	0.1	0.13	0.12	0.09	0.11	0.12	0.08	0.07	0.29	0.14	0.07	0.06	0.09	0.21	0.06	0.07	0.11	0.09	0.06	0.15	0.16	0.11	0.07	0.06	0.06	0.08	0.08	0.18	0.13	0.16	0.17	0.09	0.1	0.29	0.12	0.06	0.07	0.1
SLC44A4	0.44	0.51	0.65	0.24	0.86	0.9	0.9	0.31	0.94	0.44	0.26	0.96	0.25	0.26	0.14	0.25	0.37	0.28	0.33	0.46	0.93	0.22	0.13	0.26	0.84	0.45	0.19	0.33	0.63	0.32	0.8	0.93	0.27	0.98	0.27	0.9	0.43	0.46	0.22	0.22	0.28	0.25	0.8	0.47	0.94	0.14
TNC	0.39	0.65	0.59	0.88	0.88	0.89	0.77	0.65	0.72	0.77	0.75	0.7	0.97	0.66	0.97	0.55	0.63	0.96	0.43	0.73	0.77	0.34	0.8	0.42	0.84	0.9	0.67	0.75	0.49	0.67	0.59	0.72	0.56	0.73	0.94	0.66	0.55	0.5	0.91	0.6	0.73	0.38	0.8	0.85	0.74	0.34
MSLN	0.17	0.83	0.28	0.51	0.2	0.2	0.2	0.33	0.73	0.77	0.26	0.97	0.27	0.23	0.23	0.46	0.59	0.38	0.18	0.26	0.6	0.23	0.24	0.16	0.86	0.47	0.99	0.34	0.2	0.44	0.99	0.93	0.14	0.2	0.21	0.58	0.19	0.18	0.18	0.22	0.22	0.2	0.68	0.54	0.79	0.18
TNFRSF8	0.21	0.24	0.23	0.24	0.22	0.21	0.2	0.2	0.23	0.26	0.46	0.21	0.22	0.27	0.19	0.2	0.17	0.26	0.22	0.23	0.22	0.33	0.18	0.22	0.23	0.24	0.45	0.22	0.14	0.22	0.25	0.21	0.2	0.17	0.27	0.22	0.16	0.15	0.27	0.31	0.25	0.25	0.22	0.26	0.23	0.21
EGFR	0.53	0.75	0.63	0.65	0.53	0.48	0.35	0.67	0.58	0.73	0.31	0.46	0.91	0.77	0.91	0.5	0.71	0.85	0.63	0.84	0.63	0.16	0.86	0.67	0.72	0.79	0.71	0.64	0.48	0.65	0.47	0.64	0.27	0.65	0.55	0.55	0.46	0.43	0.29	0.33	0.67	0.63	0.51	0.51	0.64	0.3
GUCY2C	0.12	0.13	0.14	0.16	0.18	0.15	0.16	0.16	0.78	0.13	0.24	0.14	0.16	0.6	0.11	0.14	0.11	0.15	0.18	0.13	0.16	0.15	0.09	0.19	0.12	0.11	0.15	0.15	0.16	0.14	0.14	0.15	0.11	0.16	0.14	0.64	0.14	0.19	0.13	0.19	0.13	0.12	0.12	0.11	0.42	0.12
FOLR1	0.15	0.23	0.24	0.54	0.33	0.34	0.25	0.48	0.32	0.27	0.16	0.67	0.19	0.3	0.31	0.27	0.86	0.24	0.5	0.91	0.91	0.11	0.29	0.25	0.95	0.56	0.2	0.34	0.22	0.83	0.98	0.44	0.29	0.21	0.22	0.27	0.32	0.2	0.17	0.48	0.82	0.28	0.82	0.65	0.34	0.23
TACSTD2	0.27	0.98	0.99	0.96	0.91	0.95	0.92	0.87	0.56	0.99	0.28	0.97	0.98	0.32	0.18	0.26	0.97	0.98	0.51	0.42	0.9	0.21	0.15	0.29	0.95	0.96	0.28	0.75	0.62	0.9	0.96	0.96	0.28	0.98	0.29	0.76	0.45	0.33	0.26	0.33	0.97	0.51	0.95	0.68	0.91	0.21
ENPP3	0.44	0.18	0.14	0.2	0.3	0.26	0.25	0.18	0.36	0.17	0.23	0.28	0.13	0.25	0.19	0.21	0.23	0.17	0.18	0.94	0.53	0.27	0.2	0.32	0.29	0.19	0.15	0.22	0.25	0.23	0.19	0.17	0.22	0.34	0.2	0.2	0.18	0.22	0.2	0.13	0.21	0.3	0.3	0.19	0.17	0.18
MET	0.35	0.64	0.65	0.61	0.52	0.46	0.37	0.77	0.82	0.65	0.33	0.69	0.73	0.73	0.33	0.29	0.71	0.73	0.9	0.88	0.93	0.2	0.22	0.78	0.83	0.76	0.82	0.67	0.46	0.76	0.45	0.82	0.28	0.37	0.39	0.76	0.58	0.57	0.66	0.35	0.93	0.5	0.65	0.56	0.76	0.9
DLL3	0.22	0.15	0.18	0.2	0.14	0.12	0.13	0.11	0.16	0.27	0.33	0.26	0.21	0.13	0.58	0.21	0.22	0.19	0.11	0.09	0.18	0.18	0.95	0.11	0.16	0.19	0.18	0.22	0.72	0.34	0.24	0.11	0.19	0.2	0.18	0.1	0.66	0.34	0.44	0.5	0.17	0.14	0.17	0.33	0.14	0.45
SLC39A6	0.76	0.83	0.84	0.87	0.93	0.99	0.99	0.81	0.67	0.79	0.65	0.69	0.85	0.74	0.85	0.9	0.89	0.86	0.71	0.8	0.73	0.65	0.86	0.63	0.78	0.83	0.78	0.84	0.88	0.85	0.71	0.75	0.91	0.97	0.79	0.71	0.89	0.88	0.89	0.58	0.81	0.63	0.83	0.77	0.69	0.88
F3	0.59	0.82	0.62	0.52	0.57	0.63	0.46	0.65	0.74	0.84	0.45	0.83	0.72	0.65	0.95	0.36	0.66	0.91	0.4	0.37	0.33	0.35	0.78	0.35	0.88	0.86	0.56	0.63	0.43	0.75	0.54	0.94	0.61	0.83	0.49	0.77	0.49	0.45	0.39	0.54	0.71	0.55	0.72	0.42	0.78	0.3
EFNA4	0.69	0.63	0.71	0.71	0.6	0.61	0.56	0.63	0.77	0.73	0.58	0.68	0.61	0.55	0.35	0.62	0.81	0.65	0.52	0.42	0.54	0.42	0.33	0.65	0.66	0.63	0.63	0.65	0.38	0.58	0.72	0.55	0.28	0.68	0.58	0.57	0.32	0.3	0.55	0.7	0.61	0.53	0.72	0.8	0.62	0.53
NECTIN4	0.16	0.84	0.89	0.87	0.78	0.77	0.74	0.57	0.5	0.89	0.31	0.72	0.8	0.19	0.16	0.16	0.75	0.86	0.25	0.2	0.18	0.21	0.12	0.2	0.7	0.79	0.23	0.44	0.3	0.49	0.57	0.64	0.16	0.63	0.23	0.44	0.29	0.22	0.24	0.37	0.59	0.28	0.6	0.39	0.46	0.16
KIT	0.39	0.34	0.31	0.63	0.49	0.57	0.38	0.28	0.33	0.28	0.25	0.27	0.31	0.36	0.33	1	0.89	0.32	0.95	0.37	0.31	0.86	0.4	0.26	0.52	0.37	0.24	0.36	0.59	0.29	0.23	0.4	0.33	0.34	0.36	0.31	0.85	0.44	0.47	0.62	0.39	0.27	0.3	0.28	0.33	0.87
GPA33	0.13	0.19	0.16	0.15	0.15	0.15	0.15	0.18	0.91	0.19	0.22	0.27	0.14	0.16	0.15	0.08	0.12	0.15	0.15	0.17	0.18	0.41	0.12	0.14	0.22	0.16	0.16	0.16	0.11	0.18	0.13	0.24	0.13	0.13	0.15	0.77	0.14	0.13	0.15	0.16	0.17	0.25	0.16	0.13	0.44	0.12
FGFR3	0.26	0.74	0.83	0.36	0.43	0.48	0.55	0.75	0.53	0.84	0.22	0.56	0.89	0.47	0.68	0.3	0.36	0.83	0.22	0.54	0.59	0.34	0.76	0.73	0.46	0.73	0.28	0.46	0.34	0.7	0.39	0.59	0.22	0.48	0.3	0.44	0.32	0.4	0.26	0.88	0.33	0.43	0.38	0.5	0.57	0.45
PROM1	0.15	0.23	0.25	0.92	0.47	0.45	0.29	0.73	0.79	0.2	0.19	0.83	0.21	0.16	0.48	0.92	0.87	0.2	0.32	0.58	0.89	0.78	0.39	0.2	0.36	0.29	0.15	0.26	0.28	0.89	0.34	0.83	0.18	0.2	0.23	0.79	0.71	0.39	0.3	0.82	0.24	0.21	0.83	0.67	0.76	0.25
LRRC15	0.15	0.44	0.27	0.53	0.62	0.73	0.65	0.19	0.35	0.24	0.42	0.19	0.35	0.25	0.15	0.21	0.22	0.42	0.18	0.15	0.13	0.08	0.09	0.16	0.33	0.35	0.32	0.27	0.12	0.24	0.31	0.31	0.14	0.17	0.29	0.4	0.21	0.13	0.34	0.15	0.21	0.13	0.16	0.18	0.29	0.14
ROR1	0.33	0.29	0.23	0.37	0.31	0.32	0.28	0.33	0.25	0.22	0.25	0.25	0.28	0.29	0.29	0.45	0.29	0.27	0.32	0.34	0.32	0.16	0.21	0.23	0.33	0.26	0.56	0.32	0.33	0.29	0.38	0.38	0.22	0.35	0.51	0.3	0.28	0.3	0.34	0.24	0.27	0.27	0.31	0.35	0.38	0.2
PSCA	0.18	0.41	0.98	0.33	0.36	0.25	0.3	0.29	0.22	0.66	0.23	0.63	0.38	0.26	0.18	0.19	0.29	0.49	0.45	0.18	0.19	0.28	0.21	0.21	0.29	0.33	0.2	0.28	0.18	0.27	0.28	0.87	0.17	0.66	0.25	0.21	0.18	0.19	0.36	0.19	0.15	0.23	0.28	0.26	0.76	0.37
HAVCR1	0.13	0.15	0.16	0.14	0.18	0.15	0.17	0.27	0.25	0.13	0.19	0.14	0.11	0.34	0.15	0.13	0.13	0.13	0.16	0.82	0.8	0.3	0.13	0.21	0.21	0.14	0.14	0.16	0.13	0.55	0.11	0.23	0.07	0.13	0.13	0.17	0.12	0.14	0.14	0.16	0.11	0.1	0.18	0.09	0.2	0.1
TFRC	0.71	0.9	0.85	0.88	0.86	0.76	0.8	0.79	0.92	0.89	0.9	0.9	0.94	0.74	0.84	0.71	0.81	0.89	0.84	0.76	0.55	0.96	0.62	0.76	0.84	0.96	0.8	0.84	0.88	0.84	0.83	0.84	0.57	0.7	0.69	0.89	0.87	0.7	0.77	0.74	0.6	0.59	0.9	0.78	0.89	0.56
GPC3	0.44	0.43	0.39	0.37	0.48	0.52	0.42	0.51	0.35	0.37	0.29	0.43	0.41	0.73	0.25	0.4	0.59	0.37	0.81	0.35	0.36	0.18	0.25	0.97	0.57	0.83	0.55	0.43	0.65	0.89	0.43	0.49	0.44	0.42	0.56	0.41	0.59	0.57	0.39	0.71	0.27	0.44	0.36	0.9	0.43	0.35
CDH6	0.29	0.26	0.29	0.29	0.32	0.31	0.31	0.6	0.31	0.24	0.24	0.31	0.29	0.44	0.53	0.29	0.28	0.3	0.33	0.9	0.9	0.17	0.36	0.32	0.29	0.28	0.35	0.31	0.32	0.37	0.77	0.41	0.36	0.28	0.33	0.33	0.29	0.46	0.27	0.21	0.5	0.25	0.4	0.42	0.33	0.27
ERBB3	0.29	0.89	0.88	0.89	0.94	0.96	0.96	0.94	0.94	0.84	0.24	0.92	0.77	0.83	0.44	0.32	0.85	0.75	0.68	0.9	0.9	0.23	0.58	0.91	0.9	0.77	0.4	0.7	0.66	0.88	0.82	0.91	0.31	0.91	0.25	0.9	0.71	0.81	0.95	0.75	0.78	0.27	0.85	0.78	0.94	0.89
AXL	0.44	0.55	0.49	0.65	0.73	0.74	0.66	0.54	0.52	0.53	0.45	0.43	0.55	0.59	0.67	0.51	0.67	0.6	0.43	0.77	0.68	0.27	0.65	0.43	0.62	0.6	0.7	0.64	0.41	0.5	0.63	0.74	0.47	0.56	0.81	0.54	0.44	0.43	0.54	0.47	0.62	0.59	0.46	0.61	0.6	0.49
ALCAM	0.45	0.8	0.69	0.7	0.9	0.9	0.91	0.87	0.7	0.75	0.57	0.73	0.78	0.79	0.77	0.69	0.8	0.76	0.81	0.69	0.65	0.72	0.9	0.8	0.91	0.88	0.75	0.82	0.92	0.71	0.71	0.82	0.9	0.93	0.7	0.73	0.83	0.83	0.52	0.41	0.87	0.67	0.75	0.6	0.64	0.38
PTK7	0.43	0.81	0.88	0.92	0.86	0.84	0.79	0.73	0.82	0.89	0.54	0.88	0.89	0.54	0.75	0.8	0.92	0.91	0.63	0.6	0.79	0.67	0.64	0.44	0.89	0.9	0.89	0.83	0.86	0.86	0.9	0.87	0.83	0.82	0.88	0.79	0.89	0.77	0.78	0.93	0.88	0.93	0.94	0.95	0.73	0.85
SLC34A2	0.08	0.3	0.14	0.69	0.32	0.34	0.23	0.76	0.14	0.23	0.15	0.83	0.21	0.39	0.21	0.18	0.7	0.24	0.17	0.4	0.95	0.15	0.14	0.19	0.99	0.82	0.43	0.27	0.18	0.92	0.97	0.41	0.08	0.15	0.13	0.21	0.6	0.22	0.14	0.24	0.99	0.28	0.88	0.42	0.3	0.16
SSTR2	0.23	0.22	0.2	0.24	0.27	0.29	0.31	0.21	0.19	0.19	0.34	0.21	0.19	0.28	0.25	0.22	0.22	0.2	0.25	0.32	0.19	0.25	0.42	0.25	0.2	0.19	0.21	0.24	0.34	0.23	0.19	0.22	0.49	0.23	0.26	0.21	0.4	0.51	0.23	0.19	0.23	0.19	0.23	0.28	0.21	0.23
LY75	0.33	0.62	0.52	0.57	0.41	0.45	0.39	0.35	0.71	0.54	0.75	0.64	0.45	0.33	0.31	0.3	0.67	0.51	0.29	0.44	0.31	0.75	0.26	0.3	0.52	0.5	0.44	0.45	0.19	0.6	0.48	0.68	0.3	0.27	0.32	0.72	0.29	0.35	0.33	0.44	0.67	0.7	0.56	0.33	0.66	0.25
ROR2	0.43	0.34	0.36	0.42	0.5	0.56	0.5	0.28	0.36	0.39	0.4	0.31	0.45	0.42	0.22	0.48	0.39	0.41	0.26	0.27	0.23	0.19	0.17	0.26	0.32	0.39	0.74	0.36	0.44	0.29	0.48	0.43	0.65	0.38	0.66	0.31	0.37	0.29	0.3	0.49	0.35	0.56	0.53	0.61	0.37	0.23
MUC16	0.12	0.28	0.2	0.62	0.29	0.28	0.24	0.14	0.13	0.55	0.2	0.9	0.26	0.13	0.07	0.1	0.23	0.29	0.1	0.14	0.12	0.15	0.07	0.11	0.4	0.27	0.61	0.18	0.15	0.44	0.91	0.4	0.09	0.14	0.11	0.15	0.21	0.09	0.13	0.22	0.22	0.13	0.75	0.35	0.16	0.09
CD46	0.95	0.94	0.93	0.95	0.97	0.98	0.98	0.96	0.97	0.93	0.79	0.94	0.94	0.98	0.79	0.95	0.93	0.91	0.96	0.95	0.92	0.94	0.71	0.93	0.97	0.94	0.91	0.94	0.95	0.94	0.91	0.96	0.94	0.96	0.85	0.97	0.88	0.96	0.87	0.81	0.92	0.87	0.94	0.79	0.95	0.77
ISG20	0.63	0.75	0.68	0.68	0.6	0.58	0.6	0.75	0.67	0.87	0.98	0.9	0.67	0.86	0.54	0.38	0.52	0.83	0.46	0.68	0.66	0.55	0.36	0.77	0.83	0.8	0.79	0.62	0.48	0.73	0.59	0.83	0.49	0.48	0.65	0.8	0.53	0.53	0.74	0.77	0.79	0.9	0.78	0.59	0.82	0.6
IGF1R	0.5	0.53	0.49	0.62	0.71	0.85	0.84	0.43	0.51	0.56	0.35	0.47	0.7	0.43	0.47	0.29	0.76	0.65	0.62	0.62	0.61	0.48	0.53	0.27	0.52	0.65	0.55	0.53	0.41	0.59	0.6	0.56	0.64	0.72	0.48	0.42	0.68	0.43	0.67	0.53	0.63	0.59	0.6	0.53	0.49	0.74
GRPR	0.2	0.11	0.13	0.14	0.23	0.46	0.42	0.14	0.17	0.11	0.16	0.16	0.14	0.22	0.19	0.36	0.11	0.13	0.24	0.17	0.14	0.21	0.15	0.17	0.13	0.14	0.12	0.15	0.23	0.2	0.13	0.15	0.18	0.24	0.18	0.13	0.19	0.16	0.21	0.14	0.15	0.1	0.21	0.14	0.15	0.17
ROBO1	0.67	0.68	0.54	0.64	0.63	0.62	0.56	0.5	0.51	0.65	0.48	0.59	0.62	0.72	0.84	0.77	0.64	0.72	0.41	0.52	0.41	0.21	0.82	0.69	0.56	0.68	0.56	0.61	0.83	0.51	0.47	0.6	0.64	0.55	0.7	0.47	0.72	0.58	0.71	0.51	0.46	0.63	0.6	0.68	0.51	0.43
TNFRSF10B	0.77	0.77	0.72	0.73	0.76	0.73	0.69	0.83	0.82	0.77	0.71	0.78	0.76	0.83	0.68	0.74	0.72	0.77	0.8	0.83	0.86	0.8	0.54	0.73	0.8	0.76	0.81	0.78	0.49	0.8	0.67	0.83	0.49	0.65	0.69	0.81	0.38	0.6	0.76	0.68	0.78	0.65	0.77	0.67	0.77	0.68
TNFRSF9	0.21	0.29	0.24	0.26	0.24	0.2	0.21	0.22	0.27	0.28	0.55	0.22	0.29	0.22	0.15	0.2	0.18	0.31	0.18	0.28	0.22	0.28	0.12	0.22	0.29	0.27	0.31	0.25	0.16	0.19	0.23	0.23	0.13	0.18	0.25	0.3	0.2	0.17	0.3	0.25	0.22	0.26	0.24	0.16	0.29	0.17
STEAP1	0.36	0.63	0.63	0.52	0.6	0.6	0.51	0.68	0.73	0.61	0.38	0.64	0.69	0.79	0.35	0.44	0.53	0.69	0.27	0.39	0.35	0.17	0.26	0.7	0.66	0.73	0.6	0.6	0.34	0.37	0.63	0.75	0.26	0.97	0.49	0.73	0.28	0.39	0.51	0.46	0.26	0.35	0.57	0.52	0.73	0.39
CLDN18	0.13	0.17	0.15	0.17	0.21	0.16	0.16	0.19	0.15	0.14	0.13	0.15	0.2	0.14	0.1	0.19	0.19	0.13	0.1	0.16	0.17	0.18	0.11	0.15	0.42	0.28	0.16	0.17	0.19	0.14	0.12	0.76	0.13	0.14	0.19	0.18	0.31	0.16	0.17	0.11	0.12	0.1	0.1	0.11	0.93	0.14
ITGB6	0.19	0.85	0.78	0.65	0.71	0.67	0.57	0.51	0.56	0.78	0.16	0.71	0.8	0.21	0.17	0.15	0.47	0.8	0.46	0.45	0.71	0.18	0.26	0.25	0.86	0.75	0.3	0.46	0.21	0.59	0.43	0.88	0.17	0.27	0.26	0.56	0.29	0.23	0.2	0.29	0.63	0.18	0.54	0.44	0.57	0.16
ICAM1	0.49	0.72	0.7	0.79	0.7	0.65	0.6	0.87	0.74	0.8	0.9	0.7	0.76	0.84	0.63	0.65	0.56	0.82	0.52	0.87	0.75	0.56	0.41	0.82	0.96	0.87	0.92	0.76	0.5	0.8	0.85	0.82	0.48	0.56	0.74	0.73	0.62	0.48	0.91	0.67	0.89	0.72	0.67	0.67	0.8	0.82
TPBG	0.46	0.65	0.68	0.61	0.67	0.77	0.77	0.57	0.52	0.75	0.39	0.78	0.82	0.46	0.29	0.84	0.48	0.79	0.5	0.45	0.57	0.36	0.26	0.27	0.63	0.71	0.77	0.61	0.59	0.66	0.66	0.66	0.36	0.45	0.64	0.46	0.52	0.37	0.42	0.55	0.56	0.55	0.68	0.65	0.57	0.44
TYRP1	0.15	0.18	0.2	0.16	0.19	0.15	0.18	0.22	0.22	0.14	0.13	0.14	0.29	0.11	0.14	0.2	0.25	0.2	0.15	0.12	0.14	0.1	0.15	0.16	0.27	0.25	0.22	0.17	0.19	0.19	0.18	0.21	0.14	0.18	0.18	0.21	0.16	0.16	0.72	0.17	0.09	0.25	0.16	0.16	0.27	1
CD22	0.46	0.28	0.27	0.31	0.38	0.43	0.43	0.36	0.29	0.28	0.95	0.26	0.25	0.32	0.28	0.24	0.24	0.28	0.46	0.31	0.42	0.52	0.34	0.3	0.38	0.35	0.33	0.3	0.24	0.36	0.49	0.33	0.25	0.27	0.28	0.32	0.27	0.24	0.47	0.4	0.56	0.29	0.29	0.28	0.32	0.4
CD274	0.3	0.47	0.35	0.35	0.34	0.31	0.31	0.32	0.32	0.46	0.54	0.32	0.4	0.38	0.32	0.34	0.28	0.44	0.45	0.35	0.34	0.32	0.25	0.32	0.43	0.46	0.32	0.33	0.34	0.28	0.29	0.34	0.39	0.27	0.32	0.41	0.33	0.31	0.37	0.32	0.41	0.59	0.3	0.21	0.35	0.35
HLA-G	0.28	0.2	0.27	0.27	0.23	0.22	0.24	0.23	0.32	0.28	0.35	0.27	0.25	0.29	0.21	0.29	0.2	0.28	0.28	0.58	0.42	0.26	0.18	0.29	0.29	0.29	0.28	0.24	0.31	0.24	0.29	0.3	0.28	0.24	0.26	0.25	0.26	0.22	0.34	0.3	0.44	0.28	0.25	0.26	0.27	0.4
CD83	0.75	0.58	0.51	0.62	0.55	0.51	0.5	0.48	0.48	0.54	0.94	0.5	0.45	0.45	0.57	0.45	0.58	0.55	0.66	0.54	0.51	0.53	0.51	0.45	0.63	0.59	0.52	0.54	0.61	0.47	0.55	0.5	0.52	0.49	0.49	0.58	0.57	0.45	0.66	0.68	0.6	0.67	0.5	0.56	0.45	0.57
CLDN6	0.18	0.12	0.14	0.18	0.13	0.13	0.14	0.18	0.13	0.15	0.05	0.16	0.14	0.13	0.13	0.13	0.17	0.13	0.15	0.12	0.17	0.16	0.15	0.16	0.18	0.13	0.21	0.16	0.13	0.15	0.8	0.18	0.17	0.11	0.17	0.16	0.15	0.12	0.14	0.96	0.21	0.18	0.21	0.52	0.17	0.1
VTCN1	0.11	0.39	0.4	0.87	0.64	0.81	0.53	0.69	0.16	0.33	0.1	0.66	0.32	0.19	0.14	0.34	0.95	0.26	0.21	0.2	0.41	0.09	0.19	0.19	0.27	0.4	0.13	0.26	0.18	0.92	0.81	0.43	0.11	0.2	0.17	0.24	0.17	0.22	0.15	0.17	0.23	0.09	0.85	0.43	0.25	0.14
FAP	0.42	0.73	0.57	0.67	0.79	0.82	0.74	0.64	0.54	0.5	0.65	0.43	0.62	0.6	0.39	0.46	0.59	0.67	0.29	0.38	0.3	0.17	0.28	0.36	0.64	0.61	0.74	0.61	0.3	0.44	0.51	0.86	0.35	0.4	0.75	0.84	0.41	0.46	0.51	0.43	0.38	0.25	0.54	0.58	0.53	0.32
FLT1	0.64	0.39	0.49	0.56	0.58	0.57	0.53	0.5	0.48	0.41	0.41	0.41	0.45	0.69	0.52	0.46	0.45	0.49	0.68	0.93	0.39	0.25	0.52	0.54	0.57	0.52	0.4	0.48	0.46	0.47	0.38	0.58	0.7	0.52	0.56	0.48	0.48	0.53	0.46	0.39	0.73	0.36	0.5	0.48	0.53	0.39
CXCR4	0.95	0.77	0.72	0.9	0.89	0.87	0.84	0.81	0.75	0.71	0.94	0.75	0.63	0.82	0.85	0.57	0.79	0.73	0.69	0.96	0.82	0.97	0.66	0.73	0.89	0.89	0.84	0.82	0.85	0.8	0.91	0.91	0.72	0.74	0.8	0.78	0.95	0.75	0.74	0.87	0.76	0.97	0.87	0.85	0.83	0.6
EPHA2	0.38	0.69	0.81	0.53	0.49	0.45	0.39	0.65	0.79	0.86	0.36	0.72	0.85	0.64	0.37	0.3	0.46	0.84	0.48	0.64	0.73	0.23	0.31	0.54	0.63	0.69	0.8	0.57	0.39	0.69	0.73	0.8	0.43	0.41	0.49	0.63	0.33	0.35	0.6	0.45	0.75	0.48	0.58	0.63	0.83	0.7
CA9	0.39	0.51	0.6	0.44	0.24	0.17	0.19	0.84	0.67	0.8	0.27	0.93	0.58	0.68	0.55	0.22	0.3	0.69	0.14	0.98	0.38	0.14	0.23	0.3	0.4	0.64	0.91	0.45	0.46	0.2	0.52	0.69	0.19	0.16	0.35	0.81	0.46	0.37	0.26	0.33	0.16	0.25	0.51	0.63	0.57	0.32
EPHA5	0.09	0.08	0.08	0.09	0.1	0.1	0.1	0.08	0.09	0.08	0.06	0.08	0.09	0.08	0.28	0.06	0.07	0.09	0.07	0.07	0.06	0.07	0.26	0.08	0.09	0.1	0.15	0.09	0.14	0.08	0.08	0.1	0.18	0.19	0.14	0.08	0.12	0.1	0.26	0.06	0.13	0.1	0.09	0.1	0.1	0.26
PMEL	0.31	0.34	0.38	0.29	0.33	0.34	0.35	0.34	0.35	0.36	0.33	0.41	0.29	0.34	0.23	0.51	0.29	0.31	0.38	0.31	0.43	0.36	0.2	0.47	0.32	0.29	0.31	0.31	0.3	0.37	0.32	0.29	0.25	0.28	0.3	0.34	0.3	0.27	1	0.33	0.33	0.28	0.32	0.33	0.33	1
TM4SF1	0.73	0.97	0.9	0.98	0.91	0.93	0.89	0.98	0.94	0.97	0.62	0.95	0.97	0.95	0.79	0.65	0.99	0.97	0.76	0.93	0.87	0.46	0.53	0.89	0.97	0.97	0.99	0.93	0.8	0.95	0.98	0.98	0.83	0.91	0.84	0.96	0.82	0.82	0.75	0.68	0.94	0.63	0.88	0.81	0.97	0.52
ADAM9	0.74	0.9	0.8	0.89	0.88	0.84	0.86	0.91	0.85	0.82	0.54	0.84	0.87	0.67	0.91	0.78	0.78	0.86	0.81	0.9	0.86	0.59	0.78	0.61	0.92	0.9	0.89	0.86	0.78	0.84	0.69	0.93	0.63	0.88	0.84	0.87	0.67	0.76	0.7	0.63	0.81	0.47	0.85	0.68	0.9	0.51
CD38	0.25	0.32	0.3	0.38	0.33	0.27	0.27	0.29	0.32	0.39	0.76	0.31	0.39	0.44	0.41	0.3	0.32	0.46	0.27	0.32	0.28	0.86	0.61	0.32	0.5	0.5	0.45	0.33	0.24	0.32	0.31	0.32	0.24	0.34	0.3	0.34	0.32	0.25	0.4	0.56	0.26	0.74	0.34	0.26	0.37	0.29
FN1	0.95	0.98	0.99	1	1	1	1	0.99	0.99	0.94	0.97	0.88	0.99	0.99	0.99	0.99	0.99	0.98	0.92	0.99	0.92	0.5	0.92	1	0.99	0.99	0.99	0.99	0.98	0.97	0.99	1	0.96	0.95	1	0.99	0.97	0.99	0.99	0.98	1	0.98	0.95	0.99	0.98	0.81
CEACAM6	0.09	0.84	0.51	0.31	0.75	0.62	0.71	0.86	0.99	0.81	0.13	0.97	0.73	0.17	0.08	0.1	0.6	0.78	0.07	0.1	0.12	0.28	0.07	0.13	0.99	0.83	0.13	0.35	0.51	0.26	0.24	0.99	0.07	0.27	0.11	0.96	0.54	0.21	0.13	0.44	0.33	0.13	0.32	0.25	0.97	0.12
NCR2	0.06	0.15	0.07	0.07	0.06	0.05	0.06	0.07	0.07	0.13	0.11	0.14	0.08	0.05	0.05	0.09	0.07	0.1	0.11	0.06	0.07	0.1	0.04	0.07	0.07	0.07	0.06	0.06	0.08	0.05	0.09	0.06	0.06	0.06	0.06	0.1	0.07	0.06	0.07	0.04	0.06	0.15	0.07	0.06	0.08	0.07

## Sheet: Fig2
	THCA	TGCT	UPGI	SKCM	SARC	COAD_READ	PRAD	PAAD	OV	LUSC	LUAD	LIHC	HNSC	CHOL	CSC	MISC	BRCA_LumB	BRCA_Her2	BRCA_LumA	BRCA_Basal	BLCA	ACC	SCLC
FOLH1	0.07	-0.13	-0.35	-0.21	0	-0.09	-0.06	-0.25	0.39	-0.17	-0.31	-0.27	-0.09	-0.28	-0.27	-0.05	-0.25	-0.1	-0.03	0.25	-0.33	-0.46	-0.68
MUC1	0.65	-0.42	0.4	0.39	0.12	0.28	0.23	0.31	-0.14	0.37	0.18	-0.05	0.03	-0.11	0.2	0	0.19	0.18	0.3	0.27	0.26	-0.01	0.16
MAGEA3	-0.34	-0.3	0.13	-0.07	0.07	0.06	-0.26	-0.03	0.12	0.29	0.22	0.07	0.2	0.04	-0.17	-0.07	-0.03	-0.07	-0.14	0.02	0.19	-0.36	-0.1
NCAM1	-0.22	-0.02	0.13	-0.18	0.17	0.38	0.38	0.63	0.15	-0.04	-0.03	-0.34	0.18	0.21	-0.14	0.25	-0.43	-0.34	-0.47	-0.27	0.05	-0.14	0.05
CD276	0.46	0.08	0.53	0.08	0.48	0.25	0.05	0.13	0.36	0.47	0.35	0.32	0.33	0.66	0.08	0.15	0.36	0.1	0.37	0.18	0.57	0.15	0.19
EPCAM	-0.41	0.06	0	0.03	-0.4	0.03	-0.29	-0.02	-0.18	-0.15	-0.18	-0.22	-0.35	-0.38	-0.09	-0.32	0.37	0.26	0.46	0.39	-0.37	0.08	-0.11
GPNMB	-0.17	-0.01	-0.37	0.04	0.18	-0.49	-0.27	0.1	-0.28	0.03	-0.15	-0.43	-0.1	-0.56	-0.32	-0.21	0.2	0.1	0.23	-0.07	-0.29	-0.44	-0.14
ERBB2	0.15	-0.07	0.37	0.17	-0.07	0.27	0.45	0.21	-0.25	0.06	0.29	0.01	0.13	0.12	0.17	-0.06	-0.01	0	0.02	-0.26	0.13	-0.39	0.05
CEACAM5	-0.44	-0.46	0.42	0.32	-0.21	0.12	0.22	0.15	0.01	0.42	0.16	-0.32	0.24	-0.2	0.11	-0.04	0.05	0.06	0.06	0.17	0	-0.38	0.18
CD70	0.46	0.75	0.24	0.07	0.36	0.41	-0.02	0.15	0.3	0.12	0.04	0.48	0.2	0.04	0.42	-0.06	0.35	0.13	0.26	0.2	0.23	0.26	0.39
CA6	-0.27	-0.61	-0.3	0.12	-0.23	-0.23	-0.18	-0.53	-0.14	-0.51	-0.46	-0.6	-0.42	-0.5	-0.65	-0.18	-0.17	-0.14	0.03	0.06	-0.73	-0.46	-0.2
SLC44A4	-0.28	-0.54	0.37	-0.04	0.11	0.28	0.42	0.36	0.15	0.37	0.31	0.21	-0.04	-0.22	0.01	-0.1	0.14	0.04	0.29	0.34	0.19	-0.2	0.34
TNC	-0.04	-0.29	0.24	0.24	0.11	0.12	0.26	-0.19	-0.26	0.28	-0.03	-0.42	0.34	-0.16	-0.59	-0.21	0.06	0.16	0.27	-0.06	-0.07	-0.48	-0.16
MSLN	0.34	-0.21	0.36	0.08	-0.24	-0.04	0.38	0.15	-0.02	0.37	0.26	-0.27	0.09	-0.19	0.13	-0.08	0.05	-0.17	-0.01	0	0.22	-0.31	-0.15
TNFRSF8	0.39	0.78	0.35	-0.16	0.56	0.28	0	0.16	0.13	0.12	0.28	0.5	0.49	0.2	0.49	0	0.27	0.23	0.09	0.35	0.41	0.58	0.1
EGFR	0.07	-0.89	-0.1	0.19	-0.05	-0.39	0.19	-0.51	-0.31	-0.25	-0.1	-0.62	-0.08	-0.33	-0.08	-0.14	-0.37	-0.23	-0.29	-0.36	-0.1	-0.13	-0.36
GUCY2C	-0.4	0.32	0.25	-0.06	-0.23	-0.09	-0.44	0.04	-0.51	-0.12	0.19	-0.23	0.17	-0.24	0.28	-0.26	0.12	0.08	0.06	0	0.3	-0.11	0.02
FOLR1	0.62	0.11	-0.1	0.11	-0.22	-0.18	0.36	0.32	0.36	0.45	0.22	-0.14	0.09	0.19	0.11	0.16	0.22	-0.02	0.49	0.25	-0.04	-0.46	0.11
TACSTD2	0.35	-0.2	0.18	0.5	-0.09	-0.36	0.19	-0.05	-0.03	0.22	0.17	-0.36	0.24	-0.02	0.63	-0.17	0.02	-0.2	0.26	0	0.35	-0.28	0.17
ENPP3	-0.47	-0.81	-0.2	-0.1	-0.11	0.07	-0.01	-0.21	0.13	-0.2	0	-0.12	-0.34	-0.49	-0.58	0.18	0.06	0.04	0.22	0.14	-0.46	-0.32	-0.4
MET	0.11	-0.83	-0.07	-0.14	-0.1	-0.28	0.46	-0.39	-0.23	-0.26	-0.07	-0.13	-0.23	-0.55	-0.33	-0.24	-0.26	-0.16	-0.01	-0.1	-0.26	-0.27	-0.06
DLL3	-0.42	0.81	0.03	0.03	0.02	0.16	-0.4	-0.02	0.46	-0.05	0.21	0.19	0.12	-0.01	0.37	0.02	0.15	0.02	0.19	0.18	0.16	0.22	0.33
SLC39A6	-0.7	-0.9	-0.2	0.02	-0.23	-0.03	-0.04	0.13	0.04	-0.17	-0.14	-0.46	-0.28	0	-0.56	-0.17	0.11	0.37	0.07	0	-0.4	-0.51	-0.12
F3	0.13	-0.56	0	0.27	-0.15	0.3	0.35	0.04	-0.26	-0.03	0.13	-0.46	0.11	-0.34	0.01	0.02	0.18	-0.02	0.29	-0.03	0.15	-0.06	0.04
EFNA4	0.26	0.74	0.06	0.1	0.07	-0.03	-0.33	0.11	0.29	0.34	0.17	0.51	0.16	0.22	0.76	-0.1	0.16	-0.1	0.31	0.08	0.33	0.36	0.06
NECTIN4	0.25	0.22	0.04	0.45	-0.03	0.01	0.08	0.29	-0.11	0.34	0.26	-0.12	0.36	0.22	0.63	-0.31	0.24	-0.08	0.29	-0.06	0.19	-0.19	0.29
KIT	0	0.21	0.22	0.22	-0.04	0.04	0.08	0.73	0	0.06	0.34	-0.57	-0.28	-0.24	-0.12	-0.08	0.32	0.29	0.44	-0.05	-0.2	-0.31	0.51
GPA33	0.25	-0.32	0.37	-0.23	-0.11	0.19	-0.2	0.34	0.17	0.14	0.03	0.14	0.26	-0.13	0.21	0.09	0.22	0.01	-0.01	0.11	0.17	0.11	-0.02
FGFR3	0.12	0.7	0.11	0.37	-0.14	-0.08	0.38	0	-0.01	0.21	0.22	0.62	0.44	0.53	0.71	-0.24	0.01	-0.18	-0.25	-0.24	0.11	-0.15	-0.09
PROM1	-0.14	0.47	0.26	-0.05	-0.12	0.23	0.68	0.41	0.1	-0.02	0.13	-0.1	-0.03	0.19	-0.24	0.15	0.12	0	0.43	0.12	-0.13	-0.46	0.36
LRRC15	0.07	-0.11	0.61	0.42	0.01	0.46	-0.53	0.63	-0.35	0.47	0.31	-0.36	0.14	0	-0.22	-0.34	0.61	0.47	0.51	0.48	0.07	-0.2	0.56
ROR1	0.07	-0.32	0.46	-0.31	0.15	0.03	0.17	0.29	-0.08	0.09	0.02	-0.33	-0.19	-0.1	-0.4	0.04	0.29	0.09	0.08	-0.07	-0.28	-0.55	-0.13
PSCA	0.06	-0.03	0.22	0.01	0.16	0.08	0.09	-0.05	0.38	0.47	0.1	0.48	0.35	-0.1	0.39	-0.02	0.07	-0.09	-0.04	0.02	0.3	0.1	0.04
HAVCR1	-0.37	-0.48	-0.13	-0.24	-0.27	-0.09	-0.21	-0.21	-0.36	-0.01	0.03	-0.45	-0.36	-0.3	-0.43	-0.09	-0.1	0.17	-0.05	0.07	-0.21	-0.31	-0.13
TFRC	-0.69	-0.51	0.09	-0.1	-0.11	0.47	-0.59	0.18	-0.23	0.11	-0.1	-0.31	-0.13	-0.33	-0.34	-0.31	-0.19	-0.18	-0.22	-0.42	-0.27	-0.23	0
GPC3	-0.29	-0.23	-0.31	-0.15	0.05	-0.38	0.17	0.46	0.28	0.16	0.05	-0.06	-0.12	-0.28	-0.21	-0.21	0.07	0.15	0.16	0.03	-0.2	-0.49	-0.14
CDH6	0.05	-0.6	-0.1	-0.23	-0.02	-0.18	-0.44	0.16	-0.27	-0.12	-0.09	-0.4	0.03	0.22	-0.74	0.05	-0.33	-0.26	-0.3	-0.36	-0.13	-0.66	-0.55
ERBB3	0.06	-0.23	0.35	0.03	-0.28	-0.06	0.68	0.13	0.06	-0.08	0.26	0.04	0.03	0.31	0.16	-0.36	0.04	0.14	-0.02	-0.06	0	-0.3	0.24
AXL	0.11	-0.48	0.03	-0.12	0.2	-0.13	0.33	-0.11	-0.41	-0.07	0.25	-0.16	0.14	-0.14	-0.21	-0.2	0.28	0.28	0.02	0.09	0.17	-0.33	0.31
ALCAM	-0.53	-0.66	-0.45	-0.05	-0.2	-0.31	-0.42	-0.32	-0.25	-0.12	-0.17	-0.42	-0.51	-0.14	-0.54	-0.02	-0.22	-0.06	-0.12	-0.17	-0.4	-0.39	-0.36
PTK7	0.16	0.72	-0.31	0.25	0.19	-0.08	0.42	0.49	-0.46	0.08	0.33	-0.17	0.27	0.18	0.41	0	0.23	0	0.19	-0.06	0.43	-0.35	0.08
SLC34A2	0.4	-0.05	0.03	-0.09	-0.45	-0.65	0.56	0.18	-0.14	0.53	0.22	-0.4	-0.2	0.26	-0.3	-0.08	0.1	-0.09	0.36	0.13	-0.7	-0.81	0.58
SSTR2	-0.3	-0.35	-0.11	-0.49	-0.03	-0.38	-0.68	0.17	-0.34	-0.42	-0.35	0.01	-0.45	-0.09	-0.42	0.21	0.04	0.1	-0.06	-0.38	-0.33	-0.02	0.25
LY75	0.32	0.52	0.31	-0.14	-0.1	0.16	0.15	0.2	0.34	-0.15	0.04	-0.5	-0.14	-0.35	-0.2	-0.14	0.03	0	0.09	0.05	-0.14	-0.37	-0.28
ROR2	0.19	0.54	0.19	0.09	0.19	0.21	0.65	0.75	-0.01	0.08	0.29	-0.26	0.16	-0.02	-0.05	-0.02	0.36	0.49	0.3	0.35	0.26	0.19	0.13
MUC16	0.4	0.53	-0.07	0.04	-0.02	-0.2	0.47	-0.12	-0.38	0.04	-0.1	0.11	0.15	-0.03	0.14	0.09	0.01	0.13	0.06	-0.06	0.1	0.04	0.42
CD46	-0.65	-0.97	-0.02	-0.38	-0.5	0.01	-0.04	-0.02	-0.65	-0.45	-0.06	-0.66	-0.58	-0.31	-0.56	-0.61	-0.34	-0.07	-0.23	-0.24	-0.48	-0.44	-0.41
ISG20	0.78	0.66	0.4	0.04	0.35	0.4	0.35	0.28	0.55	0.63	0.57	0.4	0.68	0.59	0.81	0.09	-0.06	-0.03	0.03	0.24	0.51	0.49	0.08
IGF1R	0.07	-0.3	0.02	-0.16	-0.2	-0.13	0.23	0.1	-0.46	-0.12	0.3	-0.53	-0.06	-0.01	-0.07	0.01	0.07	0.31	-0.13	-0.23	-0.09	-0.16	0.37
GRPR	-0.23	-0.02	0.35	-0.09	0.13	0.06	0.24	0.44	0.04	0.02	0.24	0.44	0.14	0.18	-0.09	0.13	0.36	0.53	0.31	0.32	0.1	0.03	0.17
ROBO1	0.07	-0.33	0.09	-0.1	0.09	0.18	0.27	0.29	-0.41	0.08	0.09	-0.1	-0.13	-0.13	-0.1	-0.04	0.06	0.16	-0.1	-0.09	-0.15	-0.62	-0.31
TNFRSF10B	0.03	-0.34	0.11	0	-0.22	0.03	0.02	0.04	-0.46	0.04	0.06	-0.05	-0.08	0.02	-0.3	-0.05	0.06	0.06	-0.11	-0.01	-0.05	-0.28	-0.43
TNFRSF9	0.1	0.19	0.55	-0.24	0.22	0.27	0	-0.05	0.04	0	0.06	-0.11	0.03	-0.08	-0.16	-0.22	0.2	0.26	0.16	0.25	-0.13	-0.07	-0.02
STEAP1	-0.08	-0.37	-0.2	0.02	-0.09	-0.16	-0.19	-0.41	0.1	0.05	-0.24	-0.08	-0.23	-0.67	-0.21	-0.42	0.28	0.16	0.44	0.27	-0.16	-0.71	-0.27
CLDN18	-0.57	-0.67	0.31	-0.19	-0.45	-0.05	-0.51	0.29	-0.72	0.33	0.3	-0.43	-0.61	-0.1	-0.79	-0.29	-0.16	0.03	-0.26	-0.22	-0.38	-0.61	0.17
ITGB6	-0.05	-0.29	-0.08	0.27	0.05	-0.18	0.65	0.18	-0.04	0.02	-0.03	-0.23	-0.13	-0.44	0.17	-0.42	0.19	0.09	0.54	0.05	-0.19	-0.14	0.03
ICAM1	0.22	-0.47	0.32	-0.1	-0.15	-0.25	0.23	-0.26	-0.22	0.31	0.21	0.19	-0.01	0.11	0.17	-0.31	-0.02	-0.11	0.11	0.03	0.13	-0.27	0.31
TPBG	-0.41	0.51	0.15	0.1	0.21	-0.08	0.24	-0.16	-0.01	-0.09	-0.13	-0.48	0.27	0.07	0.19	0.22	0	-0.04	-0.05	-0.18	0.19	0.01	0.04
TYRP1	-0.49	-0.51	0.31	0.23	-0.03	0.21	0.09	0.27	0.26	0.14	0.06	-0.22	-0.12	-0.14	-0.54	-0.19	0.01	-0.23	-0.32	-0.03	-0.26	-0.6	-0.03
CD22	0.36	0.33	-0.02	-0.15	0.06	0.01	0.24	0.19	0.06	0.27	0.24	-0.03	-0.06	0.34	0.06	-0.04	0.31	0.46	0.01	0.33	-0.19	0.11	-0.06
CD274	0.27	0.03	0.1	-0.08	0	0.08	-0.12	-0.45	-0.08	0.01	-0.16	-0.35	-0.03	-0.24	-0.45	0.05	0.03	0.2	-0.17	0.24	-0.06	-0.05	-0.02
HLA-G	0.29	0.62	0	0.21	0.24	-0.15	0	-0.17	0.05	0.36	0.26	0.31	0.29	0.24	0.37	0.02	0.36	0.27	0.25	0.38	0.19	0.48	0.35
CD83	0.25	0.33	-0.29	-0.09	-0.02	-0.2	-0.01	-0.1	-0.11	0.05	0.05	0.11	-0.04	-0.38	0.02	0.1	0.42	0.37	0.37	0.42	-0.01	-0.27	0.1
CLDN6	0.5	0.68	-0.17	0	0.13	-0.15	-0.02	0.04	0.17	0.03	0.22	0.21	0.19	0.27	0.41	-0.02	0.23	0.16	0.21	0.31	0.24	0.29	0.07
VTCN1	-0.02	-0.12	-0.31	0.06	-0.01	-0.47	0.37	0.05	0.14	0.13	-0.09	-0.05	-0.11	0.34	0.16	-0.1	-0.01	-0.2	0.25	-0.06	0.02	-0.33	-0.3
FAP	-0.05	-0.48	-0.25	0.14	0.17	-0.05	-0.21	0.45	-0.38	0.01	-0.29	-0.44	-0.15	-0.53	-0.52	-0.34	0.58	0.41	0.55	0.3	-0.26	-0.41	-0.08
FLT1	0.27	-0.76	0.21	-0.37	0.18	-0.19	-0.23	0.5	-0.06	-0.17	-0.03	-0.36	-0.27	0.08	-0.68	-0.04	0	0.09	-0.09	-0.23	-0.32	-0.21	-0.57
CXCR4	0.09	0.46	0.1	-0.22	0.13	-0.07	0.06	0.67	0.25	0.33	0.36	0.3	0.05	0.21	-0.03	0.12	0.38	0.39	0.59	0.35	-0.08	0.24	0.05
EPHA2	0.34	-0.28	0.54	0.2	-0.1	0.17	-0.1	0	-0.19	0.25	0.16	0.61	0.45	0.11	0.72	-0.15	0.08	-0.19	0.07	-0.14	0.51	0.24	-0.01
CA9	-0.33	0.39	0.06	0.21	0	-0.09	-0.11	0.22	0.35	-0.03	-0.08	-0.1	0	0.08	-0.13	-0.2	-0.12	-0.18	-0.08	0.06	0.01	0.16	-0.34
EPHA5	-0.11	-0.44	0.28	-0.06	0.05	0.29	0.5	0.54	0.03	-0.13	-0.03	-0.13	0.13	0.02	0.02	0.29	0.01	0	-0.18	-0.24	-0.06	0.12	-0.04
PMEL	0.07	0.05	-0.05	0.12	0.24	0.05	-0.04	-0.24	0.37	0.2	0.12	0.54	0.06	0.38	0.2	0.22	0.28	0.15	0.15	0.19	0.34	0.39	0.04
TM4SF1	0.07	-0.74	0.18	0.04	-0.07	-0.26	0.19	-0.07	0.07	0.01	0.04	0.11	-0.03	0.06	0.35	-0.23	0.18	0.05	0.31	0.1	-0.05	-0.06	-0.06
ADAM9	-0.41	-0.77	0.19	-0.11	0.06	0.25	0.14	-0.01	-0.05	-0.1	-0.11	-0.5	-0.34	-0.44	-0.54	-0.3	0.09	0.04	0.05	-0.1	-0.52	-0.6	-0.44
CD38	0.11	0.67	0.23	-0.36	0.17	0.35	0.61	0.07	0.17	0.44	0.33	-0.21	0.27	-0.13	0.05	-0.09	-0.16	0.1	-0.11	0.28	-0.02	0.08	0.15
FN1	0.1	-0.3	-0.4	0.18	0.28	-0.47	-0.25	-0.1	-0.55	0.02	0.01	0.1	-0.2	-0.04	-0.7	-0.21	0.06	0.14	-0.01	-0.12	-0.29	-0.69	-0.31
CEACAM6	-0.37	-0.05	0.24	0.28	-0.22	0.05	0.13	0.08	0.24	0.47	0.1	-0.51	0.16	-0.19	-0.01	-0.06	-0.05	-0.07	0	0.09	0.01	-0.54	0.24
NCR2	-0.26	-0.33	0.17	-0.09	-0.12	0.11	-0.1	0.01	0.07	0.09	-0.07	0.19	0.23	0.08	0.33	-0.02	-0.05	0.03	-0.08	0.12	0.19	-0.1	0.2

## Sheet: Fig3
abbr	type	min	lower	middle	upper	max	gene
ACC	Metastatic Tumor	0.04	0.14	0.21	0.4	0.88	FOLR1
ACC	Primary Tumor	0	0.08	0.14	0.19	0.82	FOLR1
ASC	Metastatic Tumor	0.07	0.14	0.23	0.33	0.97	FOLR1
BLCA	Metastatic Tumor	0	0.15	0.25	0.46	0.98	FOLR1
BLCA	Primary Tumor	0.01	0.17	0.24	0.34	0.99	FOLR1
BRCA_Basal	Metastatic Tumor	0.04	0.25	0.48	0.68	0.98	FOLR1
BRCA_Basal	Primary Tumor	0.01	0.35	0.58	0.81	0.99	FOLR1
BRCA_Her2	Metastatic Tumor	0.01	0.21	0.32	0.55	0.98	FOLR1
BRCA_Her2	Primary Tumor	0	0.24	0.34	0.48	0.97	FOLR1
BRCA_LumA	Metastatic Tumor	0	0.14	0.18	0.35	0.9	FOLR1
BRCA_LumA	Primary Tumor	0.01	0.25	0.35	0.47	0.98	FOLR1
BRCA_LumB	Metastatic Tumor	0	0.13	0.2	0.32	0.97	FOLR1
BRCA_LumB	Primary Tumor	0	0.19	0.26	0.34	0.99	FOLR1
CHOL	Metastatic Tumor	0.04	0.27	0.42	0.64	0.98	FOLR1
CHOL	Primary Tumor	0.02	0.37	0.55	0.72	0.97	FOLR1
COAD_READ	Metastatic Tumor	0.02	0.24	0.35	0.57	0.98	FOLR1
COAD_READ	Primary Tumor	0.02	0.22	0.31	0.45	0.99	FOLR1
CSC	Metastatic Tumor	0.06	0.18	0.22	0.44	0.91	FOLR1
CSC	Primary Tumor	0	0.17	0.28	0.41	0.99	FOLR1
DLBC	Metastatic Tumor	0.2	0.2	0.2	0.2	0.2	FOLR1
DLBC	Primary Tumor	0.01	0.09	0.16	0.22	0.6	FOLR1
ECAD	Metastatic Tumor	0.56	0.73	0.91	0.95	0.98	FOLR1
ECAD	Primary Tumor	0.18	0.37	0.67	0.94	0.99	FOLR1
ESSC	Metastatic Tumor	0.1	0.13	0.14	0.29	0.41	FOLR1
ESSC	Primary Tumor	0	0.13	0.19	0.25	0.82	FOLR1
FLC	Metastatic Tumor	0.09	0.24	0.3	0.32	0.39	FOLR1
FLC	Primary Tumor	0.04	0.16	0.26	0.32	0.54	FOLR1
GBM	Metastatic Tumor	0.22	0.24	0.28	0.37	0.72	FOLR1
GBM	Primary Tumor	0.02	0.25	0.31	0.44	0.92	FOLR1
GIST	Metastatic Tumor	0.13	0.21	0.29	0.34	0.37	FOLR1
GIST	Primary Tumor	0.18	0.18	0.18	0.18	0.18	FOLR1
HNACC	Metastatic Tumor	0.12	0.57	0.86	0.97	0.99	FOLR1
HNACC	Primary Tumor	0.96	0.96	0.96	0.96	0.96	FOLR1
HNSC	Metastatic Tumor	0	0.14	0.21	0.4	0.98	FOLR1
HNSC	Primary Tumor	0	0.17	0.24	0.35	0.97	FOLR1
KICH	Metastatic Tumor	0.21	0.22	0.23	0.25	0.28	FOLR1
KICH	Primary Tumor	0.2	0.37	0.53	0.73	1	FOLR1
KIRC	Metastatic Tumor	0.15	0.61	0.76	0.87	0.97	FOLR1
KIRC	Primary Tumor	0.1	0.81	0.91	0.95	0.99	FOLR1
KIRP	Metastatic Tumor	0.72	0.72	0.72	0.72	0.72	FOLR1
KIRP	Primary Tumor	0.01	0.79	0.91	0.95	0.99	FOLR1
LAML	Primary Tumor	0	0.05	0.11	0.19	0.32	FOLR1
LGG	Metastatic Tumor	0.96	0.96	0.96	0.96	0.96	FOLR1
LGG	Primary Tumor	0.11	0.25	0.29	0.35	0.99	FOLR1
LIHC	Metastatic Tumor	0.02	0.17	0.3	0.44	0.75	FOLR1
LIHC	Primary Tumor	0	0.17	0.25	0.35	0.93	FOLR1
LUAD	Metastatic Tumor	0.05	0.63	0.89	0.97	1	FOLR1
LUAD	Primary Tumor	0.11	0.86	0.96	0.98	1	FOLR1
LUSC	Metastatic Tumor	0	0.15	0.26	0.42	0.9	FOLR1
LUSC	Primary Tumor	0	0.36	0.58	0.84	0.99	FOLR1
MESO	Metastatic Tumor	0.03	0.12	0.21	0.24	0.6	FOLR1
MESO	Primary Tumor	0	0.14	0.2	0.26	0.97	FOLR1
MISC	Metastatic Tumor	0.02	0.18	0.34	0.78	1	FOLR1
MISC	Primary Tumor	0.06	0.28	0.38	0.79	0.98	FOLR1
NEPC	Metastatic Tumor	0	0.12	0.22	0.37	0.96	FOLR1
OCCC	Metastatic Tumor	0.59	0.62	0.77	0.92	0.94	FOLR1
OCCC	Primary Tumor	0.89	0.89	0.89	0.89	0.89	FOLR1
OV	Metastatic Tumor	0.18	0.85	0.96	0.98	1	FOLR1
OV	Primary Tumor	0.05	0.96	0.98	0.99	1	FOLR1
PAAD	Metastatic Tumor	0.02	0.24	0.4	0.52	0.99	FOLR1
PAAD	Primary Tumor	0.01	0.34	0.45	0.66	0.98	FOLR1
PCPG	Metastatic Tumor	0.03	0.2	0.29	0.38	0.54	FOLR1
PCPG	Primary Tumor	0.02	0.21	0.29	0.4	0.93	FOLR1
PRAD	Metastatic Tumor	0	0.11	0.18	0.26	0.99	FOLR1
PRAD	Primary Tumor	0	0.18	0.25	0.32	0.97	FOLR1
SARC	Metastatic Tumor	0.01	0.17	0.25	0.39	0.99	FOLR1
SARC	Primary Tumor	0.01	0.17	0.22	0.29	0.7	FOLR1
SBAD	Metastatic Tumor	0.11	0.2	0.27	0.37	0.71	FOLR1
SCLC	Metastatic Tumor	0	0.15	0.26	0.39	0.96	FOLR1
SCLC	Primary Tumor	0.01	0.11	0.32	0.58	0.98	FOLR1
SCNE	Metastatic Tumor	0	0.15	0.19	0.32	0.95	FOLR1
SCNE	Primary Tumor	0.25	0.25	0.25	0.25	0.25	FOLR1
SKCM	Metastatic Tumor	0	0.08	0.16	0.26	0.99	FOLR1
SKCM	Primary Tumor	0	0.14	0.19	0.27	0.96	FOLR1
TGCT	Metastatic Tumor	0.09	0.18	0.35	0.89	0.99	FOLR1
TGCT	Primary Tumor	0.12	0.33	0.49	0.67	0.95	FOLR1
THCA	Metastatic Tumor	0.03	0.27	0.48	0.74	0.96	FOLR1
THCA	Primary Tumor	0.12	0.74	0.83	0.89	0.98	FOLR1
THYM	Metastatic Tumor	0.06	0.1	0.15	0.2	0.24	FOLR1
THYM	Primary Tumor	0	0.14	0.3	0.41	0.84	FOLR1
UCEC	Metastatic Tumor	0.44	0.59	0.67	0.9	1	FOLR1
UCEC	Primary Tumor	0.16	0.55	0.82	0.94	0.99	FOLR1
UCS	Metastatic Tumor	0.24	0.39	0.73	0.96	0.98	FOLR1
UCS	Primary Tumor	0.23	0.49	0.65	0.81	0.98	FOLR1
UPGI	Metastatic Tumor	0.12	0.26	0.38	0.67	0.98	FOLR1
UPGI	Primary Tumor	0.01	0.21	0.33	0.59	0.99	FOLR1
UVM	Metastatic Tumor	0.15	0.21	0.24	0.3	0.42	FOLR1
UVM	Primary Tumor	0	0.12	0.23	0.28	0.71	FOLR1
ACC	Metastatic Tumor	0.01	0.08	0.15	0.18	0.25	CEACAM5
ACC	Primary Tumor	0	0.05	0.08	0.11	0.25	CEACAM5
ASC	Metastatic Tumor	0.02	0.29	0.44	0.84	0.99	CEACAM5
BLCA	Metastatic Tumor	0.06	0.24	0.34	0.68	0.99	CEACAM5
BLCA	Primary Tumor	0.01	0.2	0.35	0.64	1	CEACAM5
BRCA_Basal	Metastatic Tumor	0	0.07	0.14	0.25	0.99	CEACAM5
BRCA_Basal	Primary Tumor	0	0.12	0.19	0.28	1	CEACAM5
BRCA_Her2	Metastatic Tumor	0.01	0.25	0.45	0.74	1	CEACAM5
BRCA_Her2	Primary Tumor	0	0.29	0.49	0.8	1	CEACAM5
BRCA_LumA	Metastatic Tumor	0	0.23	0.36	0.65	1	CEACAM5
BRCA_LumA	Primary Tumor	0	0.25	0.38	0.64	1	CEACAM5
BRCA_LumB	Metastatic Tumor	0.08	0.3	0.48	0.77	1	CEACAM5
BRCA_LumB	Primary Tumor	0.02	0.32	0.49	0.77	1	CEACAM5
CHOL	Metastatic Tumor	0.03	0.2	0.33	0.83	1	CEACAM5
CHOL	Primary Tumor	0.05	0.18	0.23	0.33	0.99	CEACAM5
COAD_READ	Metastatic Tumor	0.03	0.99	0.99	1	1	CEACAM5
COAD_READ	Primary Tumor	0.38	0.99	1	1	1	CEACAM5
CSC	Metastatic Tumor	0.08	0.31	0.56	0.76	1	CEACAM5
CSC	Primary Tumor	0	0.47	0.78	0.93	1	CEACAM5
DLBC	Metastatic Tumor	0.29	0.29	0.29	0.29	0.29	CEACAM5
DLBC	Primary Tumor	0	0.05	0.13	0.17	0.26	CEACAM5
ECAD	Metastatic Tumor	0.05	0.51	0.96	0.98	1	CEACAM5
ECAD	Primary Tumor	0.06	0.79	0.96	0.99	1	CEACAM5
ESSC	Metastatic Tumor	0.05	0.17	0.27	0.49	0.86	CEACAM5
ESSC	Primary Tumor	0.06	0.34	0.68	0.93	0.99	CEACAM5
FLC	Metastatic Tumor	0	0.09	0.13	0.3	0.78	CEACAM5
FLC	Primary Tumor	0.05	0.08	0.09	0.11	0.24	CEACAM5
GBM	Metastatic Tumor	0.01	0.04	0.07	0.08	0.16	CEACAM5
GBM	Primary Tumor	0	0.03	0.06	0.09	0.31	CEACAM5
GIST	Metastatic Tumor	0.01	0.03	0.06	0.14	0.23	CEACAM5
GIST	Primary Tumor	0.07	0.07	0.07	0.07	0.07	CEACAM5
HNACC	Metastatic Tumor	0.06	0.17	0.23	0.35	0.99	CEACAM5
HNACC	Primary Tumor	0.36	0.36	0.36	0.36	0.36	CEACAM5
HNSC	Metastatic Tumor	0.01	0.2	0.38	0.79	0.99	CEACAM5
HNSC	Primary Tumor	0.02	0.4	0.67	0.89	1	CEACAM5
KICH	Metastatic Tumor	0.07	0.11	0.16	0.16	0.16	CEACAM5
KICH	Primary Tumor	0.01	0.04	0.07	0.12	0.26	CEACAM5
KIRC	Metastatic Tumor	0.05	0.14	0.17	0.24	0.27	CEACAM5
KIRC	Primary Tumor	0	0.04	0.08	0.13	0.49	CEACAM5
KIRP	Metastatic Tumor	0.11	0.33	0.55	0.77	0.98	CEACAM5
KIRP	Primary Tumor	0	0.05	0.09	0.15	0.8	CEACAM5
LAML	Primary Tumor	0	0.04	0.08	0.12	0.26	CEACAM5
LGG	Metastatic Tumor	0.11	0.11	0.11	0.11	0.11	CEACAM5
LGG	Primary Tumor	0	0.03	0.05	0.09	0.49	CEACAM5
LIHC	Metastatic Tumor	0.03	0.12	0.15	0.16	0.48	CEACAM5
LIHC	Primary Tumor	0	0.05	0.1	0.16	0.98	CEACAM5
LUAD	Metastatic Tumor	0.07	0.4	0.8	0.97	1	CEACAM5
LUAD	Primary Tumor	0.11	0.48	0.89	0.98	1	CEACAM5
LUSC	Metastatic Tumor	0.09	0.17	0.42	0.63	1	CEACAM5
LUSC	Primary Tumor	0.03	0.32	0.55	0.86	1	CEACAM5
MESO	Metastatic Tumor	0.05	0.11	0.14	0.2	0.45	CEACAM5
MESO	Primary Tumor	0	0.03	0.06	0.09	0.53	CEACAM5
MISC	Metastatic Tumor	0	0.13	0.22	0.48	1	CEACAM5
MISC	Primary Tumor	0.01	0.12	0.21	0.59	1	CEACAM5
NEPC	Metastatic Tumor	0.02	0.15	0.58	0.96	1	CEACAM5
OCCC	Metastatic Tumor	0.04	0.11	0.18	0.32	0.93	CEACAM5
OCCC	Primary Tumor	0.22	0.22	0.22	0.22	0.22	CEACAM5
OV	Metastatic Tumor	0	0.05	0.1	0.14	0.93	CEACAM5
OV	Primary Tumor	0	0.05	0.1	0.16	0.99	CEACAM5
PAAD	Metastatic Tumor	0.06	0.59	0.9	0.98	1	CEACAM5
PAAD	Primary Tumor	0.01	0.66	0.94	0.99	1	CEACAM5
PCPG	Metastatic Tumor	0.06	0.09	0.12	0.16	0.2	CEACAM5
PCPG	Primary Tumor	0	0.03	0.06	0.08	0.21	CEACAM5
PRAD	Metastatic Tumor	0	0.1	0.18	0.29	1	CEACAM5
PRAD	Primary Tumor	0	0.17	0.23	0.3	0.97	CEACAM5
SARC	Metastatic Tumor	0	0.06	0.11	0.18	0.87	CEACAM5
SARC	Primary Tumor	0	0.04	0.08	0.13	0.97	CEACAM5
SBAD	Metastatic Tumor	0.58	0.92	0.96	0.98	0.99	CEACAM5
SCLC	Metastatic Tumor	0.16	0.23	0.28	0.77	0.99	CEACAM5
SCLC	Primary Tumor	0.04	0.3	0.56	0.96	1	CEACAM5
SCNE	Metastatic Tumor	0	0.11	0.21	0.29	1	CEACAM5
SCNE	Primary Tumor	0.33	0.33	0.33	0.33	0.33	CEACAM5
SKCM	Metastatic Tumor	0	0.05	0.11	0.19	0.81	CEACAM5
SKCM	Primary Tumor	0.01	0.09	0.18	0.3	0.73	CEACAM5
TGCT	Metastatic Tumor	0.03	0.18	0.25	0.37	0.87	CEACAM5
TGCT	Primary Tumor	0	0.06	0.1	0.16	0.98	CEACAM5
THCA	Metastatic Tumor	0	0.07	0.12	0.48	1	CEACAM5
THCA	Primary Tumor	0	0.06	0.11	0.16	0.5	CEACAM5
THYM	Metastatic Tumor	0.12	0.14	0.2	0.27	0.27	CEACAM5
THYM	Primary Tumor	0	0.04	0.07	0.1	0.42	CEACAM5
UCEC	Metastatic Tumor	0.03	0.13	0.24	0.54	0.85	CEACAM5
UCEC	Primary Tumor	0	0.16	0.24	0.39	1	CEACAM5
UCS	Metastatic Tumor	0.03	0.15	0.2	0.2	0.25	CEACAM5
UCS	Primary Tumor	0.02	0.08	0.14	0.27	0.97	CEACAM5
UPGI	Metastatic Tumor	0.06	0.27	0.91	0.98	1	CEACAM5
UPGI	Primary Tumor	0.02	0.88	0.98	0.99	1	CEACAM5
UVM	Metastatic Tumor	0.03	0.06	0.1	0.13	0.18	CEACAM5
UVM	Primary Tumor	0	0.04	0.07	0.11	0.32	CEACAM5
ACC	Metastatic Tumor	0.02	0.08	0.2	0.23	0.87	CEACAM6
ACC	Primary Tumor	0.01	0.04	0.08	0.12	0.3	CEACAM6
ASC	Metastatic Tumor	0.09	0.71	0.84	0.93	0.99	CEACAM6
BLCA	Metastatic Tumor	0.03	0.31	0.55	0.82	1	CEACAM6
BLCA	Primary Tumor	0.03	0.28	0.49	0.82	1	CEACAM6
BRCA_Basal	Metastatic Tumor	0	0.18	0.29	0.55	1	CEACAM6
BRCA_Basal	Primary Tumor	0.02	0.22	0.32	0.56	1	CEACAM6
BRCA_Her2	Metastatic Tumor	0.01	0.4	0.78	0.97	1	CEACAM6
BRCA_Her2	Primary Tumor	0.01	0.41	0.71	0.95	1	CEACAM6
BRCA_LumA	Metastatic Tumor	0	0.34	0.64	0.94	1	CEACAM6
BRCA_LumA	Primary Tumor	0.01	0.36	0.61	0.89	1	CEACAM6
BRCA_LumB	Metastatic Tumor	0.03	0.44	0.74	0.95	1	CEACAM6
BRCA_LumB	Primary Tumor	0.12	0.43	0.68	0.92	1	CEACAM6
CHOL	Metastatic Tumor	0.12	0.59	0.89	0.99	1	CEACAM6
CHOL	Primary Tumor	0.17	0.47	0.71	0.94	1	CEACAM6
COAD_READ	Metastatic Tumor	0	0.97	0.99	0.99	1	CEACAM6
COAD_READ	Primary Tumor	0.35	0.98	0.99	0.99	1	CEACAM6
CSC	Metastatic Tumor	0.03	0.47	0.81	0.97	0.99	CEACAM6
CSC	Primary Tumor	0.01	0.52	0.81	0.96	1	CEACAM6
DLBC	Metastatic Tumor	0.18	0.18	0.18	0.18	0.18	CEACAM6
DLBC	Primary Tumor	0.01	0.06	0.13	0.18	0.33	CEACAM6
ECAD	Metastatic Tumor	0.09	0.54	0.99	0.99	1	CEACAM6
ECAD	Primary Tumor	0.1	0.7	0.97	0.99	1	CEACAM6
ESSC	Metastatic Tumor	0.12	0.19	0.33	0.6	0.97	CEACAM6
ESSC	Primary Tumor	0.07	0.42	0.73	0.92	0.99	CEACAM6
FLC	Metastatic Tumor	0.13	0.2	0.24	0.42	0.87	CEACAM6
FLC	Primary Tumor	0	0.05	0.1	0.2	0.35	CEACAM6
GBM	Metastatic Tumor	0	0.08	0.08	0.1	0.21	CEACAM6
GBM	Primary Tumor	0	0.04	0.08	0.1	0.56	CEACAM6
GIST	Metastatic Tumor	0.03	0.06	0.11	0.14	0.28	CEACAM6
GIST	Primary Tumor	0.1	0.1	0.1	0.1	0.1	CEACAM6
HNACC	Metastatic Tumor	0	0.3	0.59	0.82	0.98	CEACAM6
HNACC	Primary Tumor	0.61	0.61	0.61	0.61	0.61	CEACAM6
HNSC	Metastatic Tumor	0.03	0.34	0.73	0.86	0.99	CEACAM6
HNSC	Primary Tumor	0.01	0.55	0.79	0.92	0.99	CEACAM6
KICH	Metastatic Tumor	0.03	0.04	0.04	0.05	0.07	CEACAM6
KICH	Primary Tumor	0	0.05	0.08	0.12	0.18	CEACAM6
KIRC	Metastatic Tumor	0.07	0.15	0.17	0.22	0.31	CEACAM6
KIRC	Primary Tumor	0	0.06	0.1	0.13	0.43	CEACAM6
KIRP	Metastatic Tumor	0.14	0.35	0.57	0.78	0.99	CEACAM6
KIRP	Primary Tumor	0	0.08	0.12	0.17	0.97	CEACAM6
LAML	Primary Tumor	0.01	0.21	0.28	0.4	0.92	CEACAM6
LGG	Metastatic Tumor	0.18	0.18	0.18	0.18	0.18	CEACAM6
LGG	Primary Tumor	0	0.04	0.07	0.09	0.5	CEACAM6
LIHC	Metastatic Tumor	0.06	0.18	0.23	0.31	0.7	CEACAM6
LIHC	Primary Tumor	0	0.07	0.13	0.19	0.99	CEACAM6
LUAD	Metastatic Tumor	0.1	0.94	0.99	0.99	1	CEACAM6
LUAD	Primary Tumor	0.26	0.97	0.99	0.99	1	CEACAM6
LUSC	Metastatic Tumor	0.06	0.22	0.42	0.74	0.99	CEACAM6
LUSC	Primary Tumor	0.17	0.59	0.84	0.96	1	CEACAM6
MESO	Metastatic Tumor	0.07	0.14	0.18	0.28	0.69	CEACAM6
MESO	Primary Tumor	0	0.07	0.12	0.17	0.97	CEACAM6
MISC	Metastatic Tumor	0	0.17	0.35	0.79	1	CEACAM6
MISC	Primary Tumor	0.06	0.21	0.29	0.71	0.99	CEACAM6
NEPC	Metastatic Tumor	0.02	0.27	0.51	0.83	1	CEACAM6
OCCC	Metastatic Tumor	0.13	0.19	0.25	0.31	0.75	CEACAM6
OCCC	Primary Tumor	0.27	0.27	0.27	0.27	0.27	CEACAM6
OV	Metastatic Tumor	0	0.13	0.19	0.28	0.92	CEACAM6
OV	Primary Tumor	0	0.17	0.26	0.38	0.96	CEACAM6
PAAD	Metastatic Tumor	0.22	0.88	0.98	0.99	1	CEACAM6
PAAD	Primary Tumor	0.04	0.96	0.99	0.99	1	CEACAM6
PCPG	Metastatic Tumor	0.09	0.1	0.16	0.22	0.22	CEACAM6
PCPG	Primary Tumor	0	0.03	0.07	0.1	0.21	CEACAM6
PRAD	Metastatic Tumor	0	0.16	0.25	0.39	1	CEACAM6
PRAD	Primary Tumor	0.01	0.23	0.28	0.34	0.99	CEACAM6
SARC	Metastatic Tumor	0	0.07	0.15	0.27	0.99	CEACAM6
SARC	Primary Tumor	0	0.05	0.1	0.18	0.96	CEACAM6
SBAD	Metastatic Tumor	0.31	0.82	0.96	0.98	1	CEACAM6
SCLC	Metastatic Tumor	0.11	0.21	0.41	0.69	0.97	CEACAM6
SCLC	Primary Tumor	0.01	0.36	0.56	0.78	1	CEACAM6
SCNE	Metastatic Tumor	0.04	0.14	0.21	0.35	0.99	CEACAM6
SCNE	Primary Tumor	0.29	0.29	0.29	0.29	0.29	CEACAM6
SKCM	Metastatic Tumor	0	0.07	0.12	0.18	0.99	CEACAM6
SKCM	Primary Tumor	0.01	0.11	0.17	0.3	0.89	CEACAM6
TGCT	Metastatic Tumor	0.04	0.17	0.56	0.84	0.99	CEACAM6
TGCT	Primary Tumor	0.06	0.29	0.44	0.65	0.95	CEACAM6
THCA	Metastatic Tumor	0.01	0.28	0.47	0.76	1	CEACAM6
THCA	Primary Tumor	0	0.2	0.32	0.5	0.97	CEACAM6
THYM	Metastatic Tumor	0.11	0.2	0.24	0.26	0.31	CEACAM6
THYM	Primary Tumor	0.01	0.1	0.13	0.18	0.75	CEACAM6
UCEC	Metastatic Tumor	0.1	0.14	0.32	0.69	0.91	CEACAM6
UCEC	Primary Tumor	0.03	0.23	0.32	0.48	0.99	CEACAM6
UCS	Metastatic Tumor	0.06	0.24	0.27	0.43	0.87	CEACAM6
UCS	Primary Tumor	0.01	0.12	0.25	0.35	0.98	CEACAM6
UPGI	Metastatic Tumor	0.05	0.39	0.94	0.98	1	CEACAM6
UPGI	Primary Tumor	0.14	0.82	0.97	0.99	1	CEACAM6
UVM	Metastatic Tumor	0.06	0.12	0.17	0.21	0.22	CEACAM6
UVM	Primary Tumor	0	0.06	0.11	0.16	0.39	CEACAM6
ACC	Metastatic Tumor	0.11	0.22	0.29	0.72	0.96	CA9
ACC	Primary Tumor	0.1	0.28	0.43	0.67	0.99	CA9
ASC	Metastatic Tumor	0.29	0.45	0.51	0.72	0.91	CA9
BLCA	Metastatic Tumor	0.01	0.34	0.59	0.85	0.99	CA9
BLCA	Primary Tumor	0	0.33	0.62	0.87	0.99	CA9
BRCA_Basal	Metastatic Tumor	0.02	0.27	0.47	0.75	0.99	CA9
BRCA_Basal	Primary Tumor	0.01	0.27	0.43	0.77	0.98	CA9
BRCA_Her2	Metastatic Tumor	0.01	0.2	0.28	0.43	0.99	CA9
BRCA_Her2	Primary Tumor	0.01	0.14	0.22	0.36	0.97	CA9
BRCA_LumA	Metastatic Tumor	0	0.11	0.18	0.28	0.73	CA9
BRCA_LumA	Primary Tumor	0	0.12	0.17	0.23	0.94	CA9
BRCA_LumB	Metastatic Tumor	0	0.14	0.2	0.29	0.88	CA9
BRCA_LumB	Primary Tumor	0	0.12	0.18	0.26	0.95	CA9
CHOL	Metastatic Tumor	0.21	0.62	0.84	0.95	0.99	CA9
CHOL	Primary Tumor	0.17	0.6	0.9	0.96	1	CA9
COAD_READ	Metastatic Tumor	0.04	0.44	0.7	0.91	0.99	CA9
COAD_READ	Primary Tumor	0.12	0.43	0.66	0.9	0.99	CA9
CSC	Metastatic Tumor	0.17	0.58	0.79	0.95	0.99	CA9
CSC	Primary Tumor	0.18	0.58	0.81	0.93	0.99	CA9
DLBC	Metastatic Tumor	0.12	0.12	0.12	0.12	0.12	CA9
DLBC	Primary Tumor	0.01	0.2	0.28	0.43	0.92	CA9
ECAD	Metastatic Tumor	0.12	0.44	0.76	0.83	0.9	CA9
ECAD	Primary Tumor	0.16	0.77	0.94	0.97	0.99	CA9
ESSC	Metastatic Tumor	0.16	0.44	0.63	0.78	0.99	CA9
ESSC	Primary Tumor	0.1	0.31	0.57	0.79	0.96	CA9
FLC	Metastatic Tumor	0.44	0.59	0.7	0.76	0.78	CA9
FLC	Primary Tumor	0.24	0.27	0.5	0.92	1	CA9
GBM	Metastatic Tumor	0.2	0.42	0.6	0.65	0.79	CA9
GBM	Primary Tumor	0.05	0.38	0.54	0.78	0.98	CA9
GIST	Metastatic Tumor	0.02	0.18	0.21	0.24	0.88	CA9
GIST	Primary Tumor	0.38	0.38	0.38	0.38	0.38	CA9
HNACC	Metastatic Tumor	0.02	0.27	0.31	0.54	0.98	CA9
HNACC	Primary Tumor	0.24	0.24	0.24	0.24	0.24	CA9
HNSC	Metastatic Tumor	0.11	0.35	0.64	0.86	0.98	CA9
HNSC	Primary Tumor	0	0.4	0.7	0.87	0.99	CA9
KICH	Metastatic Tumor	0.11	0.16	0.21	0.21	0.22	CA9
KICH	Primary Tumor	0	0.06	0.14	0.19	0.87	CA9
KIRC	Metastatic Tumor	0.59	0.9	0.94	0.98	0.99	CA9
KIRC	Primary Tumor	0	0.96	0.98	0.99	0.99	CA9
KIRP	Metastatic Tumor	0.28	0.42	0.56	0.7	0.83	CA9
KIRP	Primary Tumor	0.02	0.28	0.38	0.66	0.99	CA9
LAML	Primary Tumor	0	0.06	0.14	0.23	0.33	CA9
LGG	Metastatic Tumor	0.06	0.06	0.06	0.06	0.06	CA9
LGG	Primary Tumor	0.03	0.21	0.23	0.26	0.95	CA9
LIHC	Metastatic Tumor	0.08	0.24	0.35	0.6	0.97	CA9
LIHC	Primary Tumor	0	0.22	0.3	0.5	0.99	CA9
LUAD	Metastatic Tumor	0.04	0.29	0.5	0.78	0.99	CA9
LUAD	Primary Tumor	0	0.24	0.37	0.73	0.99	CA9
LUSC	Metastatic Tumor	0.2	0.44	0.74	0.93	0.98	CA9
LUSC	Primary Tumor	0	0.33	0.62	0.89	1	CA9
MESO	Metastatic Tumor	0.71	0.83	0.88	0.94	0.97	CA9
MESO	Primary Tumor	0.21	0.84	0.91	0.95	0.99	CA9
MISC	Metastatic Tumor	0	0.29	0.47	0.8	1	CA9
MISC	Primary Tumor	0.02	0.3	0.38	0.64	0.99	CA9
NEPC	Metastatic Tumor	0.01	0.29	0.46	0.77	0.99	CA9
OCCC	Metastatic Tumor	0.01	0.17	0.18	0.24	0.86	CA9
OCCC	Primary Tumor	0.28	0.28	0.28	0.28	0.28	CA9
OV	Metastatic Tumor	0.02	0.26	0.38	0.58	0.98	CA9
OV	Primary Tumor	0.12	0.38	0.56	0.75	0.99	CA9
PAAD	Metastatic Tumor	0.07	0.43	0.65	0.89	1	CA9
PAAD	Primary Tumor	0.09	0.44	0.71	0.91	1	CA9
PCPG	Metastatic Tumor	0.1	0.12	0.17	0.23	0.26	CA9
PCPG	Primary Tumor	0	0.14	0.19	0.23	0.98	CA9
PRAD	Metastatic Tumor	0	0.11	0.17	0.28	0.99	CA9
PRAD	Primary Tumor	0	0.12	0.16	0.2	0.93	CA9
SARC	Metastatic Tumor	0.01	0.28	0.38	0.58	0.99	CA9
SARC	Primary Tumor	0.01	0.23	0.34	0.63	0.99	CA9
SBAD	Metastatic Tumor	0.46	0.65	0.81	0.92	0.96	CA9
SCLC	Metastatic Tumor	0.15	0.38	0.73	0.9	0.99	CA9
SCLC	Primary Tumor	0.01	0.27	0.44	0.68	0.99	CA9
SCNE	Metastatic Tumor	0.11	0.24	0.37	0.66	0.99	CA9
SCNE	Primary Tumor	0.7	0.7	0.7	0.7	0.7	CA9
SKCM	Metastatic Tumor	0	0.18	0.26	0.34	0.96	CA9
SKCM	Primary Tumor	0.01	0.23	0.3	0.39	0.97	CA9
TGCT	Metastatic Tumor	0.19	0.21	0.26	0.39	0.55	CA9
TGCT	Primary Tumor	0.19	0.29	0.34	0.45	0.93	CA9
THCA	Metastatic Tumor	0.01	0.12	0.18	0.29	0.98	CA9
THCA	Primary Tumor	0	0.12	0.16	0.21	0.89	CA9
THYM	Metastatic Tumor	0.21	0.24	0.28	0.35	0.46	CA9
THYM	Primary Tumor	0.11	0.23	0.25	0.34	0.95	CA9
UCEC	Metastatic Tumor	0.35	0.57	0.65	0.87	0.98	CA9
UCEC	Primary Tumor	0.13	0.32	0.49	0.75	0.99	CA9
UCS	Metastatic Tumor	0.17	0.27	0.4	0.66	0.88	CA9
UCS	Primary Tumor	0.21	0.37	0.63	0.88	0.99	CA9
UPGI	Metastatic Tumor	0.19	0.3	0.47	0.84	0.99	CA9
UPGI	Primary Tumor	0.04	0.35	0.58	0.83	1	CA9
UVM	Metastatic Tumor	0.22	0.23	0.27	0.3	0.32	CA9
UVM	Primary Tumor	0.16	0.27	0.33	0.38	0.63	CA9
ACC	Metastatic Tumor	0.2	0.25	0.3	0.35	0.85	TACSTD2
ACC	Primary Tumor	0.13	0.24	0.27	0.3	0.94	TACSTD2
ASC	Metastatic Tumor	0.84	0.93	0.98	0.99	0.99	TACSTD2
BLCA	Metastatic Tumor	0.36	0.95	0.98	0.99	1	TACSTD2
BLCA	Primary Tumor	0.25	0.98	0.99	0.99	1	TACSTD2
BRCA_Basal	Metastatic Tumor	0.05	0.87	0.96	0.98	1	TACSTD2
BRCA_Basal	Primary Tumor	0.16	0.89	0.96	0.98	1	TACSTD2
BRCA_Her2	Metastatic Tumor	0.16	0.83	0.94	0.97	1	TACSTD2
BRCA_Her2	Primary Tumor	0.09	0.81	0.9	0.95	0.99	TACSTD2
BRCA_LumA	Metastatic Tumor	0.29	0.79	0.92	0.96	0.99	TACSTD2
BRCA_LumA	Primary Tumor	0.19	0.9	0.95	0.97	1	TACSTD2
BRCA_LumB	Metastatic Tumor	0.21	0.81	0.92	0.96	1	TACSTD2
BRCA_LumB	Primary Tumor	0.23	0.84	0.93	0.96	0.99	TACSTD2
CHOL	Metastatic Tumor	0.19	0.68	0.89	0.96	0.99	TACSTD2
CHOL	Primary Tumor	0.26	0.49	0.78	0.97	0.99	TACSTD2
COAD_READ	Metastatic Tumor	0.09	0.49	0.72	0.91	0.99	TACSTD2
COAD_READ	Primary Tumor	0.05	0.37	0.47	0.74	0.99	TACSTD2
CSC	Metastatic Tumor	0.35	0.77	0.96	0.98	1	TACSTD2
CSC	Primary Tumor	0.68	0.98	0.99	0.99	1	TACSTD2
DLBC	Metastatic Tumor	0.24	0.24	0.24	0.24	0.24	TACSTD2
DLBC	Primary Tumor	0.21	0.26	0.28	0.31	0.5	TACSTD2
ECAD	Metastatic Tumor	0.92	0.93	0.94	0.94	0.95	TACSTD2
ECAD	Primary Tumor	0.42	0.95	0.97	0.98	0.99	TACSTD2
ESSC	Metastatic Tumor	0.69	0.87	0.95	0.99	0.99	TACSTD2
ESSC	Primary Tumor	0.31	0.97	0.98	0.99	1	TACSTD2
FLC	Metastatic Tumor	0.28	0.29	0.32	0.45	0.8	TACSTD2
FLC	Primary Tumor	0.24	0.27	0.32	0.36	0.47	TACSTD2
GBM	Metastatic Tumor	0.15	0.17	0.2	0.23	0.43	TACSTD2
GBM	Primary Tumor	0.03	0.16	0.18	0.22	0.72	TACSTD2
GIST	Metastatic Tumor	0.2	0.24	0.26	0.29	0.73	TACSTD2
GIST	Primary Tumor	0.23	0.23	0.23	0.23	0.23	TACSTD2
HNACC	Metastatic Tumor	0.49	0.91	0.97	0.98	1	TACSTD2
HNACC	Primary Tumor	0.98	0.98	0.98	0.98	0.98	TACSTD2
HNSC	Metastatic Tumor	0.22	0.89	0.97	0.99	1	TACSTD2
HNSC	Primary Tumor	0.26	0.97	0.98	0.99	1	TACSTD2
KICH	Metastatic Tumor	0.29	0.31	0.32	0.33	0.33	TACSTD2
KICH	Primary Tumor	0.26	0.38	0.52	0.76	0.95	TACSTD2
KIRC	Metastatic Tumor	0.2	0.28	0.33	0.39	0.59	TACSTD2
KIRC	Primary Tumor	0.23	0.34	0.43	0.68	0.99	TACSTD2
KIRP	Metastatic Tumor	0.2	0.39	0.59	0.79	0.99	TACSTD2
KIRP	Primary Tumor	0.15	0.51	0.9	0.96	0.99	TACSTD2
LAML	Primary Tumor	0	0.12	0.21	0.3	0.96	TACSTD2
LGG	Metastatic Tumor	0.28	0.28	0.28	0.28	0.28	TACSTD2
LGG	Primary Tumor	0.01	0.12	0.15	0.18	0.52	TACSTD2
LIHC	Metastatic Tumor	0.26	0.29	0.35	0.43	0.66	TACSTD2
LIHC	Primary Tumor	0.02	0.24	0.29	0.38	0.98	TACSTD2
LUAD	Metastatic Tumor	0.2	0.88	0.94	0.97	0.99	TACSTD2
LUAD	Primary Tumor	0.34	0.93	0.96	0.97	0.99	TACSTD2
LUSC	Metastatic Tumor	0.24	0.87	0.97	0.98	1	TACSTD2
LUSC	Primary Tumor	0.26	0.93	0.96	0.98	1	TACSTD2
MESO	Metastatic Tumor	0.17	0.2	0.24	0.31	0.38	TACSTD2
MESO	Primary Tumor	0.11	0.23	0.28	0.34	0.98	TACSTD2
MISC	Metastatic Tumor	0.09	0.33	0.79	0.96	1	TACSTD2
MISC	Primary Tumor	0.16	0.25	0.71	0.95	0.99	TACSTD2
NEPC	Metastatic Tumor	0.12	0.39	0.62	0.85	1	TACSTD2
OCCC	Metastatic Tumor	0.23	0.64	0.86	0.95	1	TACSTD2
OCCC	Primary Tumor	0.95	0.95	0.95	0.95	0.95	TACSTD2
OV	Metastatic Tumor	0.26	0.89	0.95	0.98	1	TACSTD2
OV	Primary Tumor	0.26	0.9	0.96	0.98	1	TACSTD2
PAAD	Metastatic Tumor	0.29	0.93	0.96	0.98	0.99	TACSTD2
PAAD	Primary Tumor	0.14	0.93	0.96	0.98	0.99	TACSTD2
PCPG	Metastatic Tumor	0.2	0.23	0.27	0.31	0.36	TACSTD2
PCPG	Primary Tumor	0.14	0.25	0.28	0.3	0.5	TACSTD2
PRAD	Metastatic Tumor	0.05	0.91	0.97	0.98	1	TACSTD2
PRAD	Primary Tumor	0.12	0.96	0.98	0.99	1	TACSTD2
SARC	Metastatic Tumor	0.15	0.25	0.3	0.49	0.98	TACSTD2
SARC	Primary Tumor	0.12	0.24	0.28	0.36	0.95	TACSTD2
SBAD	Metastatic Tumor	0.2	0.56	0.76	0.92	0.95	TACSTD2
SCLC	Metastatic Tumor	0.12	0.26	0.33	0.53	0.97	TACSTD2
SCLC	Primary Tumor	0	0.27	0.46	0.69	0.98	TACSTD2
SCNE	Metastatic Tumor	0.11	0.23	0.32	0.47	0.97	TACSTD2
SCNE	Primary Tumor	0.59	0.59	0.59	0.59	0.59	TACSTD2
SKCM	Metastatic Tumor	0	0.21	0.25	0.32	0.99	TACSTD2
SKCM	Primary Tumor	0.05	0.25	0.41	0.7	0.98	TACSTD2
TGCT	Metastatic Tumor	0.17	0.26	0.34	0.77	0.97	TACSTD2
TGCT	Primary Tumor	0.11	0.22	0.33	0.49	0.97	TACSTD2
THCA	Metastatic Tumor	0.19	0.44	0.9	0.98	1	TACSTD2
THCA	Primary Tumor	0.24	0.75	0.97	0.99	1	TACSTD2
THYM	Metastatic Tumor	0.35	0.43	0.48	0.6	0.92	TACSTD2
THYM	Primary Tumor	0.24	0.36	0.51	0.74	0.99	TACSTD2
UCEC	Metastatic Tumor	0.51	0.83	0.91	0.97	0.99	TACSTD2
UCEC	Primary Tumor	0.3	0.9	0.95	0.98	1	TACSTD2
UCS	Metastatic Tumor	0.23	0.33	0.64	0.84	0.91	TACSTD2
UCS	Primary Tumor	0.2	0.37	0.68	0.86	0.98	TACSTD2
UPGI	Metastatic Tumor	0.24	0.65	0.87	0.95	0.99	TACSTD2
UPGI	Primary Tumor	0.19	0.8	0.92	0.96	0.99	TACSTD2
UVM	Metastatic Tumor	0.18	0.24	0.27	0.45	0.54	TACSTD2
UVM	Primary Tumor	0.02	0.17	0.21	0.23	0.39	TACSTD2
ACC	Metastatic Tumor	0.1	0.14	0.17	0.22	0.29	NECTIN4
ACC	Primary Tumor	0.01	0.12	0.15	0.18	0.61	NECTIN4
ASC	Metastatic Tumor	0.32	0.8	0.84	0.89	0.93	NECTIN4
BLCA	Metastatic Tumor	0.24	0.75	0.84	0.92	1	NECTIN4
BLCA	Primary Tumor	0.16	0.81	0.9	0.94	0.99	NECTIN4
BRCA_Basal	Metastatic Tumor	0.2	0.74	0.88	0.93	0.98	NECTIN4
BRCA_Basal	Primary Tumor	0.18	0.78	0.86	0.92	0.99	NECTIN4
BRCA_Her2	Metastatic Tumor	0.18	0.65	0.78	0.88	0.99	NECTIN4
BRCA_Her2	Primary Tumor	0.09	0.68	0.77	0.84	0.96	NECTIN4
BRCA_LumA	Metastatic Tumor	0.04	0.61	0.72	0.8	0.94	NECTIN4
BRCA_LumA	Primary Tumor	0.09	0.69	0.77	0.84	0.96	NECTIN4
BRCA_LumB	Metastatic Tumor	0.14	0.55	0.7	0.79	0.97	NECTIN4
BRCA_LumB	Primary Tumor	0.18	0.66	0.74	0.83	0.99	NECTIN4
CHOL	Metastatic Tumor	0.14	0.39	0.55	0.69	0.89	NECTIN4
CHOL	Primary Tumor	0.17	0.38	0.67	0.75	0.97	NECTIN4
COAD_READ	Metastatic Tumor	0.01	0.39	0.5	0.63	0.91	NECTIN4
COAD_READ	Primary Tumor	0.17	0.42	0.5	0.59	0.82	NECTIN4
CSC	Metastatic Tumor	0.23	0.53	0.77	0.83	0.92	NECTIN4
CSC	Primary Tumor	0.4	0.83	0.9	0.94	0.98	NECTIN4
DLBC	Metastatic Tumor	0.22	0.22	0.22	0.22	0.22	NECTIN4
DLBC	Primary Tumor	0.14	0.25	0.31	0.37	0.53	NECTIN4
ECAD	Metastatic Tumor	0.42	0.49	0.56	0.72	0.88	NECTIN4
ECAD	Primary Tumor	0.24	0.62	0.73	0.81	0.91	NECTIN4
ESSC	Metastatic Tumor	0.34	0.65	0.74	0.85	0.93	NECTIN4
ESSC	Primary Tumor	0.24	0.66	0.8	0.88	0.95	NECTIN4
FLC	Metastatic Tumor	0.14	0.14	0.17	0.21	0.24	NECTIN4
FLC	Primary Tumor	0.12	0.17	0.19	0.19	0.2	NECTIN4
GBM	Metastatic Tumor	0.09	0.11	0.13	0.15	0.23	NECTIN4
GBM	Primary Tumor	0.01	0.13	0.16	0.19	0.52	NECTIN4
GIST	Metastatic Tumor	0.07	0.12	0.18	0.21	0.31	NECTIN4
GIST	Primary Tumor	0.04	0.04	0.04	0.04	0.04	NECTIN4
HNACC	Metastatic Tumor	0.39	0.66	0.76	0.83	0.94	NECTIN4
HNACC	Primary Tumor	0.74	0.74	0.74	0.74	0.74	NECTIN4
HNSC	Metastatic Tumor	0.23	0.51	0.75	0.87	0.95	NECTIN4
HNSC	Primary Tumor	0.07	0.79	0.86	0.91	0.97	NECTIN4
KICH	Metastatic Tumor	0.13	0.17	0.22	0.22	0.22	NECTIN4
KICH	Primary Tumor	0.02	0.21	0.25	0.33	0.65	NECTIN4
KIRC	Metastatic Tumor	0.1	0.14	0.17	0.21	0.32	NECTIN4
KIRC	Primary Tumor	0.01	0.16	0.2	0.26	0.83	NECTIN4
KIRP	Metastatic Tumor	0.18	0.37	0.55	0.74	0.93	NECTIN4
KIRP	Primary Tumor	0	0.15	0.18	0.22	0.97	NECTIN4
LAML	Primary Tumor	0.01	0.17	0.21	0.29	0.52	NECTIN4
LGG	Metastatic Tumor	0.14	0.14	0.14	0.14	0.14	NECTIN4
LGG	Primary Tumor	0	0.1	0.12	0.14	0.27	NECTIN4
LIHC	Metastatic Tumor	0.13	0.16	0.21	0.26	0.58	NECTIN4
LIHC	Primary Tumor	0	0.17	0.2	0.24	0.82	NECTIN4
LUAD	Metastatic Tumor	0.11	0.55	0.66	0.75	0.96	NECTIN4
LUAD	Primary Tumor	0.2	0.56	0.71	0.8	0.95	NECTIN4
LUSC	Metastatic Tumor	0.2	0.52	0.64	0.85	0.99	NECTIN4
LUSC	Primary Tumor	0.2	0.61	0.79	0.87	0.98	NECTIN4
MESO	Metastatic Tumor	0.17	0.24	0.27	0.32	0.36	NECTIN4
MESO	Primary Tumor	0.09	0.18	0.23	0.3	0.68	NECTIN4
MISC	Metastatic Tumor	0.06	0.26	0.45	0.73	0.97	NECTIN4
MISC	Primary Tumor	0.08	0.16	0.29	0.63	0.87	NECTIN4
NEPC	Metastatic Tumor	0	0.15	0.3	0.42	0.9	NECTIN4
OCCC	Metastatic Tumor	0.24	0.32	0.44	0.57	0.62	NECTIN4
OCCC	Primary Tumor	0.57	0.57	0.57	0.57	0.57	NECTIN4
OV	Metastatic Tumor	0.07	0.41	0.59	0.72	0.93	NECTIN4
OV	Primary Tumor	0.01	0.45	0.57	0.67	0.93	NECTIN4
PAAD	Metastatic Tumor	0.11	0.47	0.6	0.7	0.93	NECTIN4
PAAD	Primary Tumor	0.05	0.5	0.65	0.79	0.96	NECTIN4
PCPG	Metastatic Tumor	0.1	0.21	0.24	0.25	0.27	NECTIN4
PCPG	Primary Tumor	0	0.13	0.16	0.21	0.35	NECTIN4
PRAD	Metastatic Tumor	0.02	0.47	0.6	0.72	0.97	NECTIN4
PRAD	Primary Tumor	0.06	0.58	0.64	0.7	0.95	NECTIN4
SARC	Metastatic Tumor	0.03	0.17	0.22	0.33	0.82	NECTIN4
SARC	Primary Tumor	0.03	0.18	0.23	0.31	0.93	NECTIN4
SBAD	Metastatic Tumor	0.19	0.35	0.44	0.56	0.67	NECTIN4
SCLC	Metastatic Tumor	0.16	0.2	0.23	0.28	0.86	NECTIN4
SCLC	Primary Tumor	0.01	0.22	0.3	0.37	0.95	NECTIN4
SCNE	Metastatic Tumor	0.09	0.15	0.22	0.37	0.58	NECTIN4
SCNE	Primary Tumor	0.98	0.98	0.98	0.98	0.98	NECTIN4
SKCM	Metastatic Tumor	0	0.19	0.23	0.29	0.96	NECTIN4
SKCM	Primary Tumor	0.01	0.23	0.31	0.45	0.95	NECTIN4
TGCT	Metastatic Tumor	0.11	0.16	0.27	0.53	0.77	NECTIN4
TGCT	Primary Tumor	0.13	0.29	0.37	0.46	0.8	NECTIN4
THCA	Metastatic Tumor	0.05	0.24	0.47	0.69	0.92	NECTIN4
THCA	Primary Tumor	0.13	0.37	0.6	0.69	0.86	NECTIN4
THYM	Metastatic Tumor	0.34	0.36	0.37	0.38	0.42	NECTIN4
THYM	Primary Tumor	0.14	0.22	0.28	0.38	0.88	NECTIN4
UCEC	Metastatic Tumor	0.33	0.43	0.5	0.76	0.81	NECTIN4
UCEC	Primary Tumor	0.19	0.51	0.61	0.71	0.93	NECTIN4
UCS	Metastatic Tumor	0.16	0.37	0.48	0.61	0.67	NECTIN4
UCS	Primary Tumor	0.13	0.21	0.39	0.52	0.79	NECTIN4
UPGI	Metastatic Tumor	0.12	0.33	0.47	0.58	0.89	NECTIN4
UPGI	Primary Tumor	0.08	0.37	0.46	0.57	0.91	NECTIN4
UVM	Metastatic Tumor	0.11	0.17	0.19	0.21	0.28	NECTIN4
UVM	Primary Tumor	0.01	0.1	0.16	0.19	0.35	NECTIN4

## Sheet: Fig4A
N/A: Schematic

## Sheet: Fig4B
tumor_abbreviation	match	medcor	expr
BRCA_Her2	No	0.78	0.77
BRCA_Her2	No	0.76	0.77
BRCA_Her2	No	0.78	0.81
BRCA_Her2	No	0.74	0.81
BRCA_Her2	No	0.75	0.92
BRCA_Her2	No	0.72	0.92
BRCA_Her2	No	0.76	0.66
BRCA_Her2	No	0.75	0.66
BRCA_Her2	No	0.76	0.81
BRCA_Her2	No	0.74	0.81
BRCA_Her2	No	0.76	0.72
BRCA_Her2	No	0.73	0.72
BRCA_Her2	No	0.78	0.8
BRCA_Her2	No	0.76	0.8
BRCA_Her2	No	0.78	0.79
BRCA_Her2	No	0.77	0.79
BRCA_Her2	No	0.77	0.82
BRCA_Her2	No	0.75	0.82
BRCA_Her2	No	0.73	0.76
BRCA_Her2	No	0.7	0.76
BRCA_Her2	No	0.78	0.88
BRCA_Her2	No	0.75	0.88
BRCA_Her2	Metastatic	0.8	1
BRCA_Her2	Primary	0.76	1
BRCA_Her2	No	0.78	0.8
BRCA_Her2	No	0.77	0.8
BRCA_Her2	No	0.78	0.85
BRCA_Her2	No	0.77	0.85
BRCA_Her2	No	0.75	0.89
BRCA_Her2	No	0.74	0.89
BRCA_Her2	No	0.78	0.82
BRCA_Her2	No	0.74	0.82
BRCA_Her2	No	0.76	0.74
BRCA_Her2	No	0.75	0.74
BRCA_Her2	No	0.76	0.34
BRCA_Her2	No	0.75	0.34
BRCA_Her2	No	0.75	0.73
BRCA_Her2	No	0.73	0.73
BRCA_Her2	No	0.76	0.83
BRCA_Her2	No	0.76	0.83
BRCA_Her2	Metastatic	0.79	0.86
BRCA_Her2	Primary	0.77	0.86
BRCA_Her2	No	0.77	0.9
BRCA_Her2	No	0.75	0.9
BRCA_Her2	No	0.78	0.8
BRCA_Her2	No	0.76	0.8
BRCA_Her2	No	0.78	0.85
BRCA_Her2	No	0.76	0.85
BRCA_Her2	No	0.76	0.99
BRCA_Her2	No	0.75	0.99
BRCA_Her2	No	0.79	0.9
BRCA_Her2	No	0.77	0.9
BRCA_Her2	No	0.77	0.7
BRCA_Her2	No	0.77	0.7
BRCA_Her2	No	0.76	0.45
BRCA_Her2	No	0.76	0.45
BRCA_Her2	No	0.73	0.72
BRCA_Her2	No	0.71	0.72
BRCA_Her2	No	0.75	0.68
BRCA_Her2	No	0.74	0.68
BRCA_Her2	No	0.73	0.68
BRCA_Her2	No	0.72	0.68
BRCA_Her2	No	0.79	0.88
BRCA_Her2	No	0.76	0.88
BRCA_Her2	No	0.74	0.71
BRCA_Her2	No	0.74	0.71
BRCA_Her2	No	0.76	0.78
BRCA_Her2	No	0.75	0.78
BRCA_Her2	No	0.74	0.85
BRCA_Her2	No	0.73	0.85
BRCA_Her2	No	0.75	0.95
BRCA_Her2	No	0.73	0.95
BRCA_Her2	No	0.74	0.61
BRCA_Her2	No	0.73	0.61
BRCA_Her2	No	0.75	0.68
BRCA_Her2	No	0.75	0.68
BRCA_Her2	No	0.72	0.87
BRCA_Her2	No	0.71	0.87
BRCA_Her2	No	0.79	0.84
BRCA_Her2	No	0.78	0.84
BRCA_Her2	No	0.78	0.89
BRCA_Her2	No	0.76	0.89
BRCA_Her2	No	0.78	0.71
BRCA_Her2	No	0.77	0.71
BRCA_Her2	No	0.81	0.84
BRCA_Her2	No	0.78	0.84
BRCA_Her2	No	0.78	0.6
BRCA_Her2	No	0.77	0.6
BRCA_Her2	No	0.75	0.44
BRCA_Her2	No	0.75	0.44
BRCA_Her2	No	0.7	0.43
BRCA_Her2	No	0.69	0.43
BRCA_Her2	No	0.75	0.65
BRCA_Her2	No	0.75	0.65
BRCA_Her2	No	0.77	0.83
BRCA_Her2	No	0.75	0.83
BRCA_Her2	No	0.76	0.6
BRCA_Her2	No	0.74	0.6
BRCA_Her2	No	0.72	0.62
BRCA_Her2	No	0.71	0.62
BRCA_Her2	No	0.77	0.83
BRCA_Her2	No	0.72	0.83
BRCA_Her2	No	0.78	0.73
BRCA_Her2	No	0.76	0.73
BRCA_Her2	No	0.78	0.63
BRCA_Her2	No	0.77	0.63
BRCA_Her2	No	0.78	0.62
BRCA_Her2	No	0.77	0.62
BRCA_Her2	No	0.76	0.91
BRCA_Her2	No	0.74	0.91
BRCA_Her2	No	0.78	0.87
BRCA_Her2	No	0.74	0.87
BRCA_Her2	No	0.69	0.82
BRCA_Her2	No	0.69	0.82
BRCA_Her2	No	0.73	0.75
BRCA_Her2	No	0.72	0.75
BRCA_Her2	Metastatic	0.8	0.94
BRCA_Her2	Primary	0.78	0.94
BRCA_Her2	No	0.76	0.62
BRCA_Her2	No	0.75	0.62
BRCA_Her2	No	0.69	0.51
BRCA_Her2	No	0.69	0.51
BRCA_Her2	No	0.72	0.58
BRCA_Her2	No	0.71	0.58
BRCA_Her2	No	0.78	0.31
BRCA_Her2	No	0.78	0.31
BRCA_Her2	No	0.78	0.94
BRCA_Her2	No	0.75	0.94
BRCA_Her2	No	0.78	0.9
BRCA_Her2	No	0.75	0.9
BRCA_Her2	No	0.77	0.73
BRCA_Her2	No	0.74	0.73
BRCA_Her2	No	0.8	0.96
BRCA_Her2	No	0.77	0.96
BRCA_Her2	No	0.77	0.94
BRCA_Her2	No	0.75	0.94
BRCA_Her2	No	0.78	0.94
BRCA_Her2	No	0.77	0.94
BRCA_Her2	No	0.78	0.75
BRCA_Her2	No	0.75	0.75
BRCA_Her2	No	0.76	0.63
BRCA_Her2	No	0.74	0.63
BRCA_Her2	No	0.78	0.93
BRCA_Her2	No	0.76	0.93
BRCA_Her2	Metastatic	0.8	1
BRCA_Her2	Primary	0.77	1
BRCA_Her2	No	0.78	0.84
BRCA_Her2	No	0.75	0.84
BRCA_Her2	No	0.75	0.82
BRCA_Her2	No	0.73	0.82
BRCA_Her2	No	0.79	0.85
BRCA_Her2	No	0.76	0.85
BRCA_Her2	No	0.74	0.78
BRCA_Her2	No	0.73	0.78
BRCA_Her2	No	0.76	0.68
BRCA_Her2	No	0.76	0.68
BRCA_Her2	No	0.78	0.82
BRCA_Her2	No	0.76	0.82
BRCA_Her2	No	0.76	0.83
BRCA_Her2	No	0.74	0.83
BRCA_Her2	No	0.74	0.44
BRCA_Her2	No	0.73	0.44
BRCA_Her2	No	0.78	0.78
BRCA_Her2	No	0.77	0.78
BRCA_Her2	No	0.77	0.74
BRCA_Her2	No	0.77	0.74
BRCA_Her2	No	0.68	0.51
BRCA_Her2	No	0.67	0.51
BRCA_Her2	No	0.79	0.69
BRCA_Her2	No	0.77	0.69
BRCA_Her2	No	0.78	0.88
BRCA_Her2	No	0.76	0.88
BRCA_Her2	No	0.79	0.83
BRCA_Her2	No	0.77	0.83
BRCA_Her2	No	0.77	0.75
BRCA_Her2	No	0.75	0.75
BRCA_Her2	No	0.79	0.88
BRCA_Her2	No	0.78	0.88
BRCA_Her2	No	0.74	0.83
BRCA_Her2	No	0.74	0.83
BRCA_Her2	No	0.77	0.96
BRCA_Her2	No	0.75	0.96
BRCA_Her2	No	0.77	0.6
BRCA_Her2	No	0.76	0.6
BRCA_Her2	Metastatic	0.79	0.92
BRCA_Her2	Primary	0.77	0.92
BRCA_Her2	No	0.76	0.74
BRCA_Her2	No	0.76	0.74
BRCA_Her2	No	0.76	0.39
BRCA_Her2	No	0.75	0.39
BRCA_Her2	No	0.79	0.95
BRCA_Her2	No	0.76	0.95
BRCA_Her2	No	0.76	0.66
BRCA_Her2	No	0.75	0.66
BRCA_Her2	No	0.76	0.75
BRCA_Her2	No	0.75	0.75
BRCA_Her2	No	0.78	0.76
BRCA_Her2	No	0.75	0.76
BRCA_Her2	No	0.77	0.76
BRCA_Her2	No	0.76	0.76
BRCA_Her2	No	0.74	0.72
BRCA_Her2	No	0.72	0.72
BRCA_Her2	No	0.78	0.8
BRCA_Her2	No	0.75	0.8
BRCA_Her2	No	0.77	0.57
BRCA_Her2	No	0.76	0.57
BRCA_Her2	No	0.77	0.67
BRCA_Her2	No	0.76	0.67
BRCA_Her2	No	0.75	0.74
BRCA_Her2	No	0.74	0.74
BRCA_Her2	No	0.77	0.73
BRCA_Her2	No	0.75	0.73
BRCA_Her2	No	0.74	0.85
BRCA_Her2	No	0.73	0.85
BRCA_Her2	No	0.79	0.92
BRCA_Her2	No	0.79	0.92
BRCA_Her2	No	0.77	0.81
BRCA_Her2	No	0.75	0.81
BRCA_Her2	No	0.77	0.83
BRCA_Her2	No	0.76	0.83
BRCA_Her2	No	0.75	0.63
BRCA_Her2	No	0.73	0.63
BRCA_Her2	No	0.78	0.67
BRCA_Her2	No	0.76	0.67
BRCA_Her2	No	0.72	0.54
BRCA_Her2	No	0.71	0.54
BRCA_Her2	No	0.76	0.92
BRCA_Her2	No	0.75	0.92
BRCA_Her2	No	0.78	0.89
BRCA_Her2	No	0.76	0.89
BRCA_Her2	No	0.79	0.75
BRCA_Her2	No	0.77	0.75
BRCA_Her2	No	0.71	0.55
BRCA_Her2	No	0.69	0.55
BRCA_Her2	No	0.78	0.68
BRCA_Her2	No	0.76	0.68
BRCA_Her2	No	0.77	0.8
BRCA_Her2	No	0.76	0.8
BRCA_Her2	No	0.78	0.37
BRCA_Her2	No	0.77	0.37
BRCA_Her2	No	0.76	0.97
BRCA_Her2	No	0.75	0.97
BRCA_Her2	No	0.76	0.85
BRCA_Her2	No	0.75	0.85
BRCA_Her2	No	0.75	0.7
BRCA_Her2	No	0.75	0.7
BRCA_Her2	No	0.76	0.82
BRCA_Her2	No	0.74	0.82
BRCA_Her2	No	0.74	0.71
BRCA_Her2	No	0.73	0.71
BRCA_Her2	No	0.7	0.44
BRCA_Her2	No	0.7	0.44
BRCA_Her2	No	0.77	0.82
BRCA_Her2	No	0.74	0.82
BRCA_Her2	No	0.78	0.73
BRCA_Her2	No	0.77	0.73
BRCA_Her2	No	0.75	0.76
BRCA_Her2	No	0.74	0.76
BRCA_Her2	No	0.77	0.86
BRCA_Her2	No	0.75	0.86
BRCA_Her2	No	0.71	0.51
BRCA_Her2	No	0.7	0.51
BRCA_Her2	No	0.76	0.56
BRCA_Her2	No	0.76	0.56
BRCA_Her2	No	0.77	0.74
BRCA_Her2	No	0.76	0.74
BRCA_Her2	No	0.78	0.91
BRCA_Her2	No	0.74	0.91
BRCA_Her2	No	0.78	0.79
BRCA_Her2	No	0.76	0.79
BRCA_Her2	No	0.77	0.87
BRCA_Her2	No	0.76	0.87
BRCA_Her2	No	0.77	0.64
BRCA_Her2	No	0.75	0.64
BRCA_Her2	No	0.76	0.72
BRCA_Her2	No	0.75	0.72
BRCA_Her2	No	0.74	0.72
BRCA_Her2	No	0.72	0.72
BRCA_Her2	No	0.77	0.86
BRCA_Her2	No	0.73	0.86
BRCA_Her2	No	0.79	0.84
BRCA_Her2	No	0.75	0.84
BRCA_Her2	No	0.71	0.48
BRCA_Her2	No	0.69	0.48
BRCA_Her2	No	0.68	0.49
BRCA_Her2	No	0.67	0.49
BRCA_Her2	No	0.79	0.95
BRCA_Her2	No	0.76	0.95
BRCA_Her2	No	0.77	0.63
BRCA_Her2	No	0.77	0.63
BRCA_Her2	No	0.77	0.64
BRCA_Her2	No	0.76	0.64
BRCA_Her2	No	0.76	0.81
BRCA_Her2	No	0.75	0.81
BRCA_Her2	No	0.78	0.78
BRCA_Her2	No	0.76	0.78
BRCA_Her2	No	0.77	0.87
BRCA_Her2	No	0.75	0.87
BRCA_Her2	No	0.77	0.83
BRCA_Her2	No	0.76	0.83
BRCA_Her2	No	0.78	0.75
BRCA_Her2	No	0.76	0.75
BRCA_Her2	No	0.76	0.84
BRCA_Her2	No	0.73	0.84
BRCA_Her2	No	0.77	0.92
BRCA_Her2	No	0.75	0.92
BRCA_Her2	No	0.78	0.78
BRCA_Her2	No	0.75	0.78
BRCA_Her2	No	0.77	0.81
BRCA_Her2	No	0.76	0.81
BRCA_Her2	No	0.76	0.9
BRCA_Her2	No	0.72	0.9
BRCA_Her2	Metastatic	0.79	1
BRCA_Her2	Primary	0.76	1
BRCA_Her2	No	0.76	0.87
BRCA_Her2	No	0.73	0.87
BRCA_Her2	No	0.78	0.76
BRCA_Her2	No	0.76	0.76
BRCA_Her2	No	0.76	0.62
BRCA_Her2	No	0.73	0.62
BRCA_Her2	No	0.75	0.83
BRCA_Her2	No	0.71	0.83
BRCA_Her2	No	0.77	0.95
BRCA_Her2	No	0.74	0.95
BRCA_Her2	No	0.79	0.75
BRCA_Her2	No	0.76	0.75
BRCA_Her2	No	0.76	0.66
BRCA_Her2	No	0.75	0.66
BRCA_Her2	No	0.77	0.7
BRCA_Her2	No	0.76	0.7
BRCA_Her2	No	0.7	0.47
BRCA_Her2	No	0.69	0.47
BRCA_Her2	Metastatic	0.72	0.55
BRCA_Her2	Primary	0.7	0.55
BRCA_Her2	No	0.69	0.34
BRCA_Her2	No	0.68	0.34
BRCA_Her2	No	0.76	0.43
BRCA_Her2	No	0.74	0.43
BRCA_Her2	No	0.77	0.74
BRCA_Her2	No	0.75	0.74
BRCA_Her2	No	0.77	0.82
BRCA_Her2	No	0.76	0.82
BRCA_Her2	No	0.77	0.55
BRCA_Her2	No	0.76	0.55
BRCA_Her2	No	0.77	0.86
BRCA_Her2	No	0.76	0.86
BRCA_Her2	No	0.8	0.88
BRCA_Her2	No	0.77	0.88
BRCA_Her2	No	0.76	0.92
BRCA_Her2	No	0.73	0.92
BRCA_Her2	No	0.74	0.62
BRCA_Her2	No	0.73	0.62
BRCA_Her2	No	0.78	0.92
BRCA_Her2	No	0.75	0.92
BRCA_Her2	No	0.77	0.82
BRCA_Her2	No	0.76	0.82
BRCA_Her2	No	0.78	0.75
BRCA_Her2	No	0.78	0.75
BRCA_Her2	No	0.76	0.71
BRCA_Her2	No	0.75	0.71
BRCA_Her2	No	0.79	0.94
BRCA_Her2	No	0.78	0.94
BRCA_Her2	Metastatic	0.78	1
BRCA_Her2	Primary	0.77	1
BRCA_Her2	No	0.79	0.69
BRCA_Her2	No	0.78	0.69
BRCA_Her2	No	0.73	0.62
BRCA_Her2	No	0.72	0.62
BRCA_Her2	No	0.79	0.89
BRCA_Her2	No	0.78	0.89
BRCA_Her2	No	0.78	0.87
BRCA_Her2	No	0.75	0.87
BRCA_Her2	No	0.77	0.4
BRCA_Her2	No	0.75	0.4
BRCA_Her2	No	0.76	0.79
BRCA_Her2	No	0.75	0.79
BRCA_Her2	No	0.78	0.85
BRCA_Her2	No	0.73	0.85
BRCA_Her2	No	0.77	0.66
BRCA_Her2	No	0.76	0.66
BRCA_Her2	No	0.76	0.94
BRCA_Her2	No	0.75	0.94
BRCA_Her2	No	0.71	0.53
BRCA_Her2	No	0.7	0.53
BRCA_Her2	No	0.77	0.76
BRCA_Her2	No	0.71	0.76
BRCA_Her2	No	0.75	0.89
BRCA_Her2	No	0.73	0.89
BRCA_Her2	No	0.76	0.85
BRCA_Her2	No	0.74	0.85
BRCA_Her2	No	0.77	0.83
BRCA_Her2	No	0.74	0.83
BRCA_Her2	No	0.7	0.49
BRCA_Her2	No	0.69	0.49
BRCA_Her2	No	0.72	0.44
BRCA_Her2	No	0.71	0.44
BRCA_Her2	No	0.76	0.65
BRCA_Her2	No	0.75	0.65
BRCA_Her2	No	0.78	0.83
BRCA_Her2	No	0.76	0.83
BRCA_Her2	No	0.77	0.82
BRCA_Her2	No	0.74	0.82
BRCA_Her2	No	0.75	0.94
BRCA_Her2	No	0.74	0.94
BRCA_Her2	No	0.77	0.92
BRCA_Her2	No	0.75	0.92
BRCA_Her2	No	0.77	0.89
BRCA_Her2	No	0.75	0.89
BRCA_Her2	No	0.77	0.72
BRCA_Her2	No	0.76	0.72
BRCA_Her2	No	0.69	0.37
BRCA_Her2	No	0.68	0.37
BRCA_Her2	No	0.78	0.84
BRCA_Her2	No	0.75	0.84
BRCA_Her2	No	0.7	0.46
BRCA_Her2	No	0.69	0.46
BRCA_Her2	No	0.77	0.82
BRCA_Her2	No	0.76	0.82
BRCA_Her2	No	0.77	0.83
BRCA_Her2	No	0.76	0.83
BRCA_Her2	No	0.78	0.65
BRCA_Her2	No	0.76	0.65
BRCA_Her2	No	0.78	0.83
BRCA_Her2	No	0.77	0.83
BRCA_Her2	No	0.78	0.71
BRCA_Her2	No	0.75	0.71
BRCA_Her2	No	0.77	0.68
BRCA_Her2	No	0.77	0.68
BRCA_Her2	No	0.77	0.65
BRCA_Her2	No	0.76	0.65
BRCA_Her2	No	0.76	0.74
BRCA_Her2	No	0.76	0.74
BRCA_Her2	No	0.76	0.65
BRCA_Her2	No	0.76	0.65
BRCA_Her2	No	0.76	0.9
BRCA_Her2	No	0.75	0.9
BRCA_Her2	No	0.77	0.9
BRCA_Her2	No	0.73	0.9
BRCA_Her2	No	0.77	0.83
BRCA_Her2	No	0.74	0.83
BRCA_Her2	No	0.78	0.8
BRCA_Her2	No	0.77	0.8
BRCA_Her2	No	0.77	0.47
BRCA_Her2	No	0.77	0.47
BRCA_Her2	Metastatic	0.78	0.96
BRCA_Her2	Primary	0.77	0.96
BRCA_Her2	No	0.78	0.69
BRCA_Her2	No	0.77	0.69
BRCA_Her2	No	0.79	0.86
BRCA_Her2	No	0.78	0.86
BRCA_Her2	No	0.77	0.89
BRCA_Her2	No	0.74	0.89
BRCA_Her2	No	0.76	0.69
BRCA_Her2	No	0.75	0.69
BRCA_Her2	No	0.78	0.78
BRCA_Her2	No	0.76	0.78
BRCA_Her2	No	0.77	0.54
BRCA_Her2	No	0.76	0.54
BRCA_Her2	No	0.7	0.49
BRCA_Her2	No	0.69	0.49
BRCA_Her2	No	0.78	0.91
BRCA_Her2	No	0.75	0.91
BRCA_Her2	No	0.74	0.96
BRCA_Her2	No	0.74	0.96
BRCA_Her2	No	0.77	0.83
BRCA_Her2	No	0.75	0.83
BRCA_Her2	No	0.69	0.46
BRCA_Her2	No	0.69	0.46
BRCA_Her2	No	0.74	0.42
BRCA_Her2	No	0.72	0.42
BRCA_Her2	No	0.78	0.7
BRCA_Her2	No	0.78	0.7
BRCA_Her2	No	0.78	0.81
BRCA_Her2	No	0.77	0.81
BRCA_Her2	No	0.77	0.98
BRCA_Her2	No	0.75	0.98
BRCA_Her2	No	0.78	0.81
BRCA_Her2	No	0.77	0.81
BRCA_Her2	Metastatic	0.78	0.82
BRCA_Her2	Primary	0.76	0.82
BRCA_Her2	No	0.77	0.83
BRCA_Her2	No	0.76	0.83
BRCA_Her2	No	0.78	0.95
BRCA_Her2	No	0.74	0.95
BRCA_Her2	No	0.69	0.51
BRCA_Her2	No	0.68	0.51
BRCA_Her2	No	0.77	0.84
BRCA_Her2	No	0.74	0.84
BRCA_Her2	No	0.68	0.38
BRCA_Her2	No	0.68	0.38
BRCA_Her2	No	0.77	0.76
BRCA_Her2	No	0.76	0.76
BRCA_Her2	No	0.76	0.95
BRCA_Her2	No	0.73	0.95
BRCA_Her2	No	0.77	0.8
BRCA_Her2	No	0.75	0.8
BRCA_Her2	No	0.75	0.82
BRCA_Her2	No	0.75	0.82
BRCA_Her2	No	0.7	0.43
BRCA_Her2	No	0.69	0.43
BRCA_Her2	No	0.76	0.69
BRCA_Her2	No	0.75	0.69
BRCA_Her2	No	0.77	0.75
BRCA_Her2	No	0.76	0.75
BRCA_Her2	No	0.77	0.88
BRCA_Her2	No	0.76	0.88
BRCA_Her2	No	0.79	0.76
BRCA_Her2	No	0.77	0.76
BRCA_Her2	No	0.75	0.86
BRCA_Her2	No	0.74	0.86
BRCA_Her2	No	0.77	0.73
BRCA_Her2	No	0.76	0.73
BRCA_Her2	No	0.79	0.83
BRCA_Her2	No	0.77	0.83
BRCA_Her2	No	0.78	0.65
BRCA_Her2	No	0.77	0.65
BRCA_Her2	No	0.79	0.96
BRCA_Her2	No	0.77	0.96
BRCA_Her2	No	0.77	0.8
BRCA_Her2	No	0.74	0.8
BRCA_Her2	No	0.68	0.4
BRCA_Her2	No	0.67	0.4
BRCA_Her2	No	0.78	0.99
BRCA_Her2	No	0.76	0.99
BRCA_Her2	No	0.79	0.91
BRCA_Her2	No	0.76	0.91
BRCA_Her2	No	0.78	0.76
BRCA_Her2	No	0.76	0.76
BRCA_Her2	No	0.77	0.71
BRCA_Her2	No	0.77	0.71
BRCA_Her2	No	0.78	0.8
BRCA_Her2	No	0.75	0.8
BRCA_Her2	No	0.75	0.62
BRCA_Her2	No	0.73	0.62
BRCA_Her2	No	0.78	1
BRCA_Her2	No	0.75	1
BRCA_Her2	No	0.75	0.71
BRCA_Her2	No	0.73	0.71
BRCA_Her2	No	0.7	0.53
BRCA_Her2	No	0.69	0.53
BRCA_Her2	No	0.74	0.45
BRCA_Her2	No	0.73	0.45
BRCA_Her2	No	0.77	0.71
BRCA_Her2	No	0.76	0.71
BRCA_Her2	No	0.77	0.97
BRCA_Her2	No	0.74	0.97
BRCA_Her2	No	0.73	0.41
BRCA_Her2	No	0.71	0.41
BRCA_Her2	No	0.77	0.93
BRCA_Her2	No	0.73	0.93
BRCA_Her2	No	0.77	0.78
BRCA_Her2	No	0.76	0.78
BRCA_Her2	No	0.78	0.89
BRCA_Her2	No	0.76	0.89
BRCA_Her2	No	0.76	0.67
BRCA_Her2	No	0.75	0.67
BRCA_Her2	No	0.77	0.78
BRCA_Her2	No	0.77	0.78
BRCA_Her2	No	0.77	0.89
BRCA_Her2	No	0.74	0.89
BRCA_Her2	No	0.78	0.81
BRCA_Her2	No	0.75	0.81
BRCA_Her2	No	0.75	0.8
BRCA_Her2	No	0.74	0.8
BRCA_Her2	No	0.76	0.64
BRCA_Her2	No	0.75	0.64
BRCA_Her2	No	0.79	0.89
BRCA_Her2	No	0.75	0.89
BRCA_Her2	No	0.76	0.65
BRCA_Her2	No	0.73	0.65
BRCA_Her2	No	0.78	0.85
BRCA_Her2	No	0.74	0.85
BRCA_Her2	No	0.75	0.78
BRCA_Her2	No	0.74	0.78
BRCA_Her2	No	0.78	0.9
BRCA_Her2	No	0.76	0.9
BRCA_Her2	No	0.76	0.74
BRCA_Her2	No	0.74	0.74
BRCA_Her2	No	0.77	0.84
BRCA_Her2	No	0.75	0.84
BRCA_Her2	No	0.78	0.88
BRCA_Her2	No	0.77	0.88
BRCA_Her2	No	0.78	0.8
BRCA_Her2	No	0.78	0.8
BRCA_Her2	No	0.76	0.64
BRCA_Her2	No	0.74	0.64
BRCA_Her2	No	0.73	0.65
BRCA_Her2	No	0.72	0.65
BRCA_Her2	No	0.76	0.7
BRCA_Her2	No	0.75	0.7
BRCA_Her2	No	0.78	1
BRCA_Her2	No	0.76	1
BRCA_Her2	No	0.78	0.75
BRCA_Her2	No	0.77	0.75
BRCA_Her2	No	0.74	0.65
BRCA_Her2	No	0.7	0.65
BRCA_Her2	No	0.75	0.64
BRCA_Her2	No	0.74	0.64
BRCA_Her2	No	0.68	0.47
BRCA_Her2	No	0.68	0.47
BRCA_Her2	No	0.78	0.72
BRCA_Her2	No	0.74	0.72
BRCA_Her2	No	0.75	0.49
BRCA_Her2	No	0.73	0.49
BRCA_Her2	No	0.78	0.72
BRCA_Her2	No	0.76	0.72
BRCA_Her2	No	0.78	0.57
BRCA_Her2	No	0.77	0.57
BRCA_Her2	No	0.77	0.57
BRCA_Her2	No	0.75	0.57
BRCA_Her2	No	0.76	0.6
BRCA_Her2	No	0.75	0.6
BRCA_Her2	No	0.77	0.76
BRCA_Her2	No	0.77	0.76
BRCA_Her2	No	0.77	0.89
BRCA_Her2	No	0.75	0.89
BRCA_Her2	No	0.76	0.77
BRCA_Her2	No	0.75	0.77
BRCA_Her2	No	0.77	0.68
BRCA_Her2	No	0.77	0.68
BRCA_Her2	No	0.76	0.38
BRCA_Her2	No	0.76	0.38
BRCA_Her2	No	0.79	0.66
BRCA_Her2	No	0.78	0.66
BRCA_Her2	No	0.79	0.87
BRCA_Her2	No	0.77	0.87
BRCA_Her2	No	0.75	0.84
BRCA_Her2	No	0.73	0.84
BRCA_Her2	No	0.75	0.55
BRCA_Her2	No	0.74	0.55
BRCA_Her2	No	0.78	0.84
BRCA_Her2	No	0.77	0.84
BRCA_Her2	No	0.78	0.81
BRCA_Her2	No	0.78	0.81
BRCA_Her2	No	0.77	0.83
BRCA_Her2	No	0.76	0.83
BRCA_Her2	No	0.76	0.68
BRCA_Her2	No	0.75	0.68
BRCA_Her2	No	0.77	0.78
BRCA_Her2	No	0.75	0.78
BRCA_Her2	No	0.77	0.86
BRCA_Her2	No	0.75	0.86
BRCA_Her2	No	0.77	0.73
BRCA_Her2	No	0.75	0.73
BRCA_Her2	No	0.77	0.66
BRCA_Her2	No	0.76	0.66
BRCA_Her2	No	0.78	0.81
BRCA_Her2	No	0.77	0.81
BRCA_Her2	No	0.77	0.88
BRCA_Her2	No	0.75	0.88
BRCA_Her2	No	0.76	0.68
BRCA_Her2	No	0.75	0.68
BRCA_Her2	No	0.77	0.77
BRCA_Her2	No	0.77	0.77
BRCA_Her2	No	0.75	0.37
BRCA_Her2	No	0.74	0.37
BRCA_Her2	No	0.78	0.99
BRCA_Her2	No	0.77	0.99
BRCA_Her2	No	0.77	0.85
BRCA_Her2	No	0.74	0.85
BRCA_Her2	No	0.77	0.68
BRCA_Her2	No	0.76	0.68
BRCA_Her2	No	0.77	0.75
BRCA_Her2	No	0.77	0.75
BRCA_Her2	No	0.76	0.76
BRCA_Her2	No	0.73	0.76
BRCA_Her2	No	0.78	0.86
BRCA_Her2	No	0.75	0.86
BRCA_Her2	No	0.78	0.73
BRCA_Her2	No	0.76	0.73
BRCA_Her2	No	0.78	0.89
BRCA_Her2	No	0.76	0.89
BRCA_Her2	No	0.76	0.56
BRCA_Her2	No	0.73	0.56
BRCA_Her2	No	0.76	0.88
BRCA_Her2	No	0.74	0.88
BRCA_Her2	No	0.76	0.74
BRCA_Her2	No	0.75	0.74
BRCA_Her2	No	0.78	0.65
BRCA_Her2	No	0.77	0.65
BRCA_Her2	No	0.76	0.71
BRCA_Her2	No	0.76	0.71
BRCA_Her2	No	0.76	0.77
BRCA_Her2	No	0.74	0.77
BRCA_Her2	No	0.77	1
BRCA_Her2	No	0.75	1
BRCA_Her2	No	0.8	0.97
BRCA_Her2	No	0.76	0.97
BRCA_Her2	No	0.76	0.77
BRCA_Her2	No	0.76	0.77
BRCA_Her2	No	0.77	0.67
BRCA_Her2	No	0.75	0.67
BRCA_Her2	No	0.75	0.96
BRCA_Her2	No	0.72	0.96
BRCA_Her2	No	0.77	0.8
BRCA_Her2	No	0.75	0.8
BRCA_Her2	No	0.78	0.73
BRCA_Her2	No	0.76	0.73
BRCA_Her2	No	0.77	0.93
BRCA_Her2	No	0.75	0.93
BRCA_Her2	No	0.76	0.85
BRCA_Her2	No	0.74	0.85
BRCA_Her2	No	0.73	0.44
BRCA_Her2	No	0.7	0.44
BRCA_Her2	No	0.77	0.69
BRCA_Her2	No	0.76	0.69
BRCA_Her2	No	0.78	0.77
BRCA_Her2	No	0.77	0.77
BRCA_Her2	No	0.77	0.71
BRCA_Her2	No	0.75	0.71
BRCA_Her2	No	0.73	0.7
BRCA_Her2	No	0.72	0.7
BRCA_Her2	No	0.78	0.82
BRCA_Her2	No	0.77	0.82
BRCA_Her2	No	0.78	0.81
BRCA_Her2	No	0.75	0.81
BRCA_Her2	No	0.78	0.76
BRCA_Her2	No	0.75	0.76
BRCA_Her2	No	0.78	0.91
BRCA_Her2	No	0.76	0.91
BRCA_Her2	No	0.78	0.81
BRCA_Her2	No	0.78	0.81
BRCA_Her2	No	0.76	0.46
BRCA_Her2	No	0.75	0.46
BRCA_Her2	No	0.68	0.47
BRCA_Her2	No	0.67	0.47
BRCA_Her2	No	0.76	0.92
BRCA_Her2	No	0.74	0.92
BRCA_Her2	No	0.71	0.49
BRCA_Her2	No	0.71	0.49
BRCA_Her2	No	0.75	0.63
BRCA_Her2	No	0.74	0.63
BRCA_Her2	No	0.77	0.73
BRCA_Her2	No	0.76	0.73
BRCA_Her2	No	0.78	0.78
BRCA_Her2	No	0.77	0.78
BRCA_Her2	No	0.68	0.59
BRCA_Her2	No	0.67	0.59
BRCA_Her2	No	0.68	0.54
BRCA_Her2	No	0.67	0.54
BRCA_Her2	No	0.77	0.57
BRCA_Her2	No	0.76	0.57
BRCA_Her2	No	0.79	0.72
BRCA_Her2	No	0.77	0.72
BRCA_Her2	No	0.78	0.84
BRCA_Her2	No	0.75	0.84
BRCA_Her2	No	0.77	0.78
BRCA_Her2	No	0.78	0.78
BRCA_Her2	No	0.76	0.8
BRCA_Her2	No	0.75	0.8
BRCA_Her2	No	0.75	0.61
BRCA_Her2	No	0.73	0.61
BRCA_Her2	No	0.69	0.59
BRCA_Her2	No	0.68	0.59
BRCA_Her2	No	0.78	0.89
BRCA_Her2	No	0.77	0.89
BRCA_Her2	No	0.69	0.47
BRCA_Her2	No	0.69	0.47
BRCA_Her2	No	0.77	0.94
BRCA_Her2	No	0.74	0.94
BRCA_Her2	No	0.77	0.88
BRCA_Her2	No	0.76	0.88
BRCA_Her2	No	0.74	0.76
BRCA_Her2	No	0.73	0.76
BRCA_Her2	No	0.76	0.91
BRCA_Her2	No	0.74	0.91
BRCA_Her2	No	0.75	0.84
BRCA_Her2	No	0.74	0.84
BRCA_Her2	No	0.78	0.8
BRCA_Her2	No	0.75	0.8
BRCA_Her2	Metastatic	0.79	0.88
BRCA_Her2	Primary	0.77	0.88
BRCA_Her2	No	0.77	0.81
BRCA_Her2	No	0.73	0.81
BRCA_Her2	No	0.74	0.89
BRCA_Her2	No	0.73	0.89
BRCA_Her2	No	0.76	0.65
BRCA_Her2	No	0.75	0.65
BRCA_Her2	No	0.78	0.81
BRCA_Her2	No	0.78	0.81
BRCA_Her2	No	0.77	0.63
BRCA_Her2	No	0.74	0.63
BRCA_Her2	No	0.77	0.81
BRCA_Her2	No	0.75	0.81
BRCA_Her2	No	0.79	0.91
BRCA_Her2	No	0.76	0.91
BRCA_Her2	No	0.77	0.69
BRCA_Her2	No	0.75	0.69
BRCA_Her2	No	0.76	0.85
BRCA_Her2	No	0.75	0.85
BRCA_Her2	No	0.79	0.89
BRCA_Her2	No	0.76	0.89
BRCA_Her2	No	0.78	0.76
BRCA_Her2	No	0.76	0.76
BRCA_Her2	No	0.77	0.89
BRCA_Her2	No	0.74	0.89
BRCA_Her2	No	0.78	0.87
BRCA_Her2	No	0.76	0.87
BRCA_Her2	Metastatic	0.79	1
BRCA_Her2	Primary	0.76	1
BRCA_Her2	No	0.77	0.67
BRCA_Her2	No	0.75	0.67
BRCA_Her2	No	0.78	0.85
BRCA_Her2	No	0.76	0.85
BRCA_Her2	No	0.76	0.8
BRCA_Her2	No	0.75	0.8
BRCA_Her2	No	0.71	0.42
BRCA_Her2	No	0.7	0.42
BRCA_Her2	No	0.71	0.51
BRCA_Her2	No	0.71	0.51
BRCA_Her2	No	0.77	0.88
BRCA_Her2	No	0.75	0.88
BRCA_Her2	No	0.8	0.89
BRCA_Her2	No	0.76	0.89
BRCA_Her2	No	0.77	0.78
BRCA_Her2	No	0.76	0.78
BRCA_Her2	No	0.77	0.9
BRCA_Her2	No	0.73	0.9
BRCA_Her2	No	0.78	0.82
BRCA_Her2	No	0.77	0.82
BRCA_Her2	No	0.77	1
BRCA_Her2	No	0.76	1
BRCA_Her2	No	0.77	0.74
BRCA_Her2	No	0.76	0.74
BRCA_Her2	No	0.78	0.56
BRCA_Her2	No	0.77	0.56
BRCA_Her2	No	0.79	0.76
BRCA_Her2	No	0.77	0.76
BRCA_Her2	No	0.75	0.72
BRCA_Her2	No	0.74	0.72
BRCA_Her2	No	0.77	0.63
BRCA_Her2	No	0.77	0.63
BRCA_Her2	No	0.76	0.82
BRCA_Her2	No	0.75	0.82
BRCA_Her2	No	0.78	0.67
BRCA_Her2	No	0.76	0.67
BRCA_Her2	No	0.76	0.76
BRCA_Her2	No	0.75	0.76
BRCA_Her2	No	0.8	0.93
BRCA_Her2	No	0.79	0.93
BRCA_Her2	No	0.76	0.67
BRCA_Her2	No	0.74	0.67
BRCA_Her2	No	0.76	0.61
BRCA_Her2	No	0.75	0.61
BRCA_Her2	No	0.76	0.87
BRCA_Her2	No	0.73	0.87
BRCA_Her2	No	0.76	0.73
BRCA_Her2	No	0.75	0.73
BRCA_Her2	No	0.79	0.88
BRCA_Her2	No	0.77	0.88
BRCA_Her2	No	0.77	0.76
BRCA_Her2	No	0.76	0.76
BRCA_Her2	No	0.72	0.59
BRCA_Her2	No	0.72	0.59
BRCA_Her2	No	0.79	0.81
BRCA_Her2	No	0.78	0.81
BRCA_Her2	No	0.79	0.85
BRCA_Her2	No	0.74	0.85
BRCA_Her2	No	0.79	0.77
BRCA_Her2	No	0.76	0.77
BRCA_Her2	No	0.77	0.69
BRCA_Her2	No	0.77	0.69
BRCA_Her2	No	0.75	0.8
BRCA_Her2	No	0.74	0.8
BRCA_Her2	No	0.77	0.74
BRCA_Her2	No	0.76	0.74
BRCA_Her2	No	0.72	0.49
BRCA_Her2	No	0.71	0.49
BRCA_Her2	No	0.77	0.83
BRCA_Her2	No	0.76	0.83
BRCA_Her2	No	0.79	0.92
BRCA_Her2	No	0.78	0.92
BRCA_Her2	No	0.73	0.87
BRCA_Her2	No	0.72	0.87
BRCA_Her2	No	0.76	0.84
BRCA_Her2	No	0.74	0.84
BRCA_Her2	No	0.77	0.75
BRCA_Her2	No	0.75	0.75
BRCA_Her2	No	0.75	0.81
BRCA_Her2	No	0.73	0.81
BRCA_Her2	No	0.73	0.49
BRCA_Her2	No	0.69	0.49
BRCA_Her2	No	0.77	0.94
BRCA_Her2	No	0.75	0.94
BRCA_Her2	No	0.78	0.81
BRCA_Her2	No	0.75	0.81
BRCA_Her2	No	0.72	0.74
BRCA_Her2	No	0.71	0.74
BRCA_Her2	No	0.78	0.86
BRCA_Her2	No	0.76	0.86
BRCA_Her2	No	0.77	0.42
BRCA_Her2	No	0.76	0.42
BRCA_Her2	No	0.69	0.61
BRCA_Her2	No	0.68	0.61
BRCA_Her2	No	0.76	0.71
BRCA_Her2	No	0.75	0.71
BRCA_Her2	No	0.75	0.64
BRCA_Her2	No	0.74	0.64
BRCA_Her2	No	0.76	0.65
BRCA_Her2	No	0.75	0.65
BRCA_Her2	No	0.76	0.66
BRCA_Her2	No	0.74	0.66
BRCA_Her2	No	0.79	0.82
BRCA_Her2	No	0.76	0.82
BRCA_Her2	No	0.78	0.86
BRCA_Her2	No	0.76	0.86
BRCA_Her2	No	0.79	0.85
BRCA_Her2	No	0.76	0.85
BRCA_Her2	No	0.78	0.91
BRCA_Her2	No	0.75	0.91
BRCA_Her2	No	0.77	0.72
BRCA_Her2	No	0.75	0.72
BRCA_Her2	No	0.74	0.75
BRCA_Her2	No	0.74	0.75
BRCA_Her2	No	0.78	0.47
BRCA_Her2	No	0.78	0.47
BRCA_Her2	No	0.78	0.86
BRCA_Her2	No	0.74	0.86
BRCA_Her2	No	0.76	0.78
BRCA_Her2	No	0.74	0.78
BRCA_Her2	No	0.77	0.76
BRCA_Her2	No	0.76	0.76
BRCA_Her2	No	0.8	0.66
BRCA_Her2	No	0.77	0.66
BRCA_Her2	No	0.75	0.7
BRCA_Her2	No	0.74	0.7
BRCA_Her2	No	0.79	0.83
BRCA_Her2	No	0.78	0.83
BRCA_Her2	No	0.76	0.86
BRCA_Her2	No	0.76	0.86
BRCA_Her2	No	0.76	0.66
BRCA_Her2	No	0.76	0.66
BRCA_Her2	No	0.75	0.61
BRCA_Her2	No	0.72	0.61
BRCA_Her2	No	0.77	0.65
BRCA_Her2	No	0.77	0.65
BRCA_Her2	No	0.78	0.97
BRCA_Her2	No	0.76	0.97
BRCA_Her2	No	0.78	0.76
BRCA_Her2	No	0.76	0.76
BRCA_Her2	No	0.78	0.91
BRCA_Her2	No	0.76	0.91
BRCA_Her2	No	0.72	0.64
BRCA_Her2	No	0.72	0.64
BRCA_Her2	No	0.76	0.75
BRCA_Her2	No	0.76	0.75
BRCA_Her2	No	0.79	0.89
BRCA_Her2	No	0.76	0.89
BRCA_Her2	No	0.77	0.78
BRCA_Her2	No	0.76	0.78
BRCA_Her2	No	0.78	0.82
BRCA_Her2	No	0.78	0.82
BRCA_Her2	No	0.76	0.87
BRCA_Her2	No	0.72	0.87
BRCA_Her2	No	0.78	0.82
BRCA_Her2	No	0.77	0.82
BRCA_Her2	No	0.76	0.73
BRCA_Her2	No	0.74	0.73
BRCA_Her2	No	0.76	0.61
BRCA_Her2	No	0.74	0.61
BRCA_Her2	No	0.75	0.65
BRCA_Her2	No	0.73	0.65
BRCA_Her2	No	0.75	0.69
BRCA_Her2	No	0.72	0.69
BRCA_Her2	No	0.77	0.83
BRCA_Her2	No	0.75	0.83
BRCA_Her2	No	0.76	0.81
BRCA_Her2	No	0.76	0.81
BRCA_Her2	No	0.74	0.83
BRCA_Her2	No	0.73	0.83
BRCA_Her2	No	0.7	0.43
BRCA_Her2	No	0.7	0.43
BRCA_Her2	No	0.76	0.79
BRCA_Her2	No	0.74	0.79
BRCA_Her2	No	0.77	0.79
BRCA_Her2	No	0.74	0.79
BRCA_Her2	No	0.76	0.79
BRCA_Her2	No	0.74	0.79
BRCA_Her2	No	0.78	0.62
BRCA_Her2	No	0.76	0.62
BRCA_Her2	No	0.77	0.85
BRCA_Her2	No	0.75	0.85
BRCA_Her2	No	0.77	0.52
BRCA_Her2	No	0.76	0.52
BRCA_Her2	No	0.8	0.81
BRCA_Her2	No	0.78	0.81
BRCA_Her2	No	0.8	0.77
BRCA_Her2	No	0.79	0.77
BRCA_Her2	No	0.74	0.86
BRCA_Her2	No	0.71	0.86
BRCA_Her2	No	0.75	0.76
BRCA_Her2	No	0.72	0.76
BRCA_Her2	No	0.76	0.87
BRCA_Her2	No	0.75	0.87
BRCA_Her2	No	0.75	0.68
BRCA_Her2	No	0.74	0.68
BRCA_Her2	No	0.76	0.96
BRCA_Her2	No	0.72	0.96
BRCA_Her2	No	0.78	0.83
BRCA_Her2	No	0.77	0.83
BRCA_Her2	No	0.76	0.62
BRCA_Her2	No	0.75	0.62
BRCA_Her2	No	0.76	0.82
BRCA_Her2	No	0.75	0.82
BRCA_Her2	No	0.77	1
BRCA_Her2	No	0.76	1
BRCA_Her2	No	0.76	1
BRCA_Her2	No	0.71	1
BRCA_Her2	No	0.77	0.9
BRCA_Her2	No	0.73	0.9
BRCA_Her2	No	0.76	0.71
BRCA_Her2	No	0.74	0.71
BRCA_Her2	No	0.78	0.9
BRCA_Her2	No	0.76	0.9
BRCA_Her2	No	0.76	0.78
BRCA_Her2	No	0.75	0.78
BRCA_Her2	No	0.76	0.62
BRCA_Her2	No	0.75	0.62
BRCA_Her2	No	0.78	0.8
BRCA_Her2	No	0.76	0.8
BRCA_Her2	No	0.78	0.78
BRCA_Her2	No	0.75	0.78
BRCA_Her2	No	0.78	0.4
BRCA_Her2	No	0.78	0.4
BRCA_Her2	No	0.76	0.81
BRCA_Her2	No	0.76	0.81
BRCA_Her2	No	0.77	0.82
BRCA_Her2	No	0.76	0.82
BRCA_Her2	No	0.77	0.93
BRCA_Her2	No	0.75	0.93
BRCA_Her2	No	0.78	0.91
BRCA_Her2	No	0.76	0.91
BRCA_Her2	No	0.75	0.74
BRCA_Her2	No	0.74	0.74
BRCA_Her2	No	0.78	0.93
BRCA_Her2	No	0.75	0.93
BRCA_Her2	No	0.7	0.5
BRCA_Her2	No	0.69	0.5
BRCA_Her2	No	0.76	0.78
BRCA_Her2	No	0.76	0.78
BRCA_Her2	No	0.73	0.59
BRCA_Her2	No	0.71	0.59
BRCA_Her2	No	0.78	0.66
BRCA_Her2	No	0.78	0.66
BRCA_Her2	No	0.76	0.65
BRCA_Her2	No	0.75	0.65
BRCA_Her2	No	0.77	0.89
BRCA_Her2	No	0.75	0.89
BRCA_Her2	No	0.7	0.51
BRCA_Her2	No	0.69	0.51
BRCA_Her2	No	0.77	0.87
BRCA_Her2	No	0.75	0.87
BRCA_Her2	No	0.77	0.66
BRCA_Her2	No	0.75	0.66
BRCA_Her2	No	0.78	0.86
BRCA_Her2	No	0.77	0.86
BRCA_Her2	No	0.77	0.85
BRCA_Her2	No	0.73	0.85
BRCA_Her2	No	0.76	0.77
BRCA_Her2	No	0.75	0.77
BRCA_Her2	No	0.75	0.64
BRCA_Her2	No	0.71	0.64
BRCA_Her2	No	0.77	0.98
BRCA_Her2	No	0.75	0.98
BRCA_Her2	No	0.74	0.43
BRCA_Her2	No	0.71	0.43
BRCA_Her2	No	0.79	0.74
BRCA_Her2	No	0.77	0.74
BRCA_Her2	No	0.76	0.77
BRCA_Her2	No	0.74	0.77
BRCA_Her2	No	0.77	0.8
BRCA_Her2	No	0.76	0.8
BRCA_Her2	No	0.79	0.91
BRCA_Her2	No	0.75	0.91
BRCA_Her2	No	0.78	0.86
BRCA_Her2	No	0.77	0.86
BRCA_Her2	No	0.77	0.95
BRCA_Her2	No	0.72	0.95
BRCA_Her2	No	0.78	0.62
BRCA_Her2	No	0.77	0.62
BRCA_Her2	No	0.75	0.66
BRCA_Her2	No	0.74	0.66
BRCA_Her2	No	0.75	0.87
BRCA_Her2	No	0.72	0.87
BRCA_Her2	No	0.77	0.78
BRCA_Her2	No	0.76	0.78
BRCA_Her2	No	0.77	0.81
BRCA_Her2	No	0.75	0.81
BRCA_Her2	Metastatic	0.79	1
BRCA_Her2	Primary	0.77	1
BRCA_Her2	No	0.77	0.74
BRCA_Her2	No	0.76	0.74
BRCA_Her2	No	0.69	0.54
BRCA_Her2	No	0.68	0.54
BRCA_Her2	No	0.75	0.57
BRCA_Her2	No	0.74	0.57
BRCA_Her2	No	0.78	0.73
BRCA_Her2	No	0.77	0.73
BRCA_Her2	No	0.78	0.81
BRCA_Her2	No	0.77	0.81
BRCA_Her2	No	0.78	0.84
BRCA_Her2	No	0.75	0.84
BRCA_Her2	No	0.76	0.77
BRCA_Her2	No	0.72	0.77
BRCA_Her2	No	0.79	0.82
BRCA_Her2	No	0.76	0.82
BRCA_Her2	No	0.77	0.86
BRCA_Her2	No	0.74	0.86
BRCA_Her2	No	0.69	0.49
BRCA_Her2	No	0.68	0.49
BRCA_Her2	No	0.75	0.72
BRCA_Her2	No	0.74	0.72
BRCA_Her2	No	0.74	0.9
BRCA_Her2	No	0.72	0.9
BRCA_Her2	No	0.76	0.74
BRCA_Her2	No	0.74	0.74
BRCA_Her2	No	0.77	0.72
BRCA_Her2	No	0.75	0.72
BRCA_Her2	No	0.73	0.58
BRCA_Her2	No	0.71	0.58
BRCA_Her2	No	0.77	0.93
BRCA_Her2	No	0.74	0.93
BRCA_Her2	No	0.74	0.45
BRCA_Her2	No	0.72	0.45
BRCA_Her2	No	0.75	0.8
BRCA_Her2	No	0.74	0.8
BRCA_Her2	No	0.76	0.73
BRCA_Her2	No	0.76	0.73
BRCA_Her2	No	0.73	0.41
BRCA_Her2	No	0.72	0.41
BRCA_Her2	No	0.74	0.36
BRCA_Her2	No	0.73	0.36
BRCA_Her2	No	0.76	0.84
BRCA_Her2	No	0.75	0.84
BRCA_Her2	No	0.76	0.72
BRCA_Her2	No	0.75	0.72
BRCA_Her2	Metastatic	0.79	1
BRCA_Her2	Primary	0.78	1
BRCA_Her2	No	0.77	0.75
BRCA_Her2	No	0.76	0.75
BRCA_Her2	No	0.75	0.82
BRCA_Her2	No	0.73	0.82
BRCA_Her2	No	0.76	0.78
BRCA_Her2	No	0.75	0.78
BRCA_Her2	Metastatic	0.79	0.97
BRCA_Her2	Primary	0.77	0.97
BRCA_Her2	No	0.76	0.7
BRCA_Her2	No	0.74	0.7
BRCA_Her2	No	0.79	0.79
BRCA_Her2	No	0.76	0.79
BRCA_Her2	No	0.77	0.63
BRCA_Her2	No	0.76	0.63
BRCA_Her2	No	0.76	0.74
BRCA_Her2	No	0.75	0.74
BRCA_Her2	No	0.76	0.85
BRCA_Her2	No	0.75	0.85
BRCA_Her2	No	0.79	0.83
BRCA_Her2	No	0.75	0.83
BRCA_Her2	No	0.72	0.49
BRCA_Her2	No	0.71	0.49
BRCA_Her2	No	0.78	0.74
BRCA_Her2	No	0.77	0.74
BRCA_Her2	No	0.75	0.58
BRCA_Her2	No	0.73	0.58
BRCA_Her2	No	0.77	0.84
BRCA_Her2	No	0.76	0.84
BRCA_Her2	No	0.74	0.81
BRCA_Her2	No	0.74	0.81
BRCA_Her2	No	0.78	0.83
BRCA_Her2	No	0.76	0.83
BRCA_Her2	No	0.75	0.55
BRCA_Her2	No	0.73	0.55
BRCA_Her2	No	0.78	0.46
BRCA_Her2	No	0.75	0.46
BRCA_Her2	No	0.78	0.93
BRCA_Her2	No	0.76	0.93
BRCA_Her2	No	0.76	0.67
BRCA_Her2	No	0.75	0.67
BRCA_Her2	No	0.78	0.79
BRCA_Her2	No	0.74	0.79
BRCA_Her2	No	0.69	0.57
BRCA_Her2	No	0.68	0.57
BRCA_Her2	No	0.77	0.76
BRCA_Her2	No	0.76	0.76
BRCA_Her2	Metastatic	0.79	0.9
BRCA_Her2	Primary	0.77	0.9
BRCA_Her2	No	0.75	0.68
BRCA_Her2	No	0.74	0.68
BRCA_Her2	No	0.78	0.95
BRCA_Her2	No	0.75	0.95
BRCA_Her2	No	0.78	0.73
BRCA_Her2	No	0.77	0.73
BRCA_Her2	No	0.77	0.74
BRCA_Her2	No	0.75	0.74
BRCA_Her2	No	0.7	0.47
BRCA_Her2	No	0.69	0.47
BRCA_Her2	No	0.71	0.46
BRCA_Her2	No	0.69	0.46
BRCA_Her2	No	0.8	0.89
BRCA_Her2	No	0.78	0.89
BRCA_Her2	No	0.77	0.51
BRCA_Her2	No	0.77	0.51
BRCA_Her2	No	0.75	0.85
BRCA_Her2	No	0.72	0.85
BRCA_Her2	No	0.77	0.87
BRCA_Her2	No	0.74	0.87
BRCA_Her2	No	0.77	0.75
BRCA_Her2	No	0.75	0.75
BRCA_Her2	No	0.77	0.92
BRCA_Her2	No	0.72	0.92
BRCA_Her2	No	0.76	0.74
BRCA_Her2	No	0.74	0.74
BRCA_Her2	No	0.7	0.41
BRCA_Her2	No	0.68	0.41
BRCA_Her2	No	0.75	0.53
BRCA_Her2	No	0.74	0.53
BRCA_Her2	No	0.79	0.77
BRCA_Her2	No	0.77	0.77
BRCA_Her2	No	0.72	0.52
BRCA_Her2	No	0.71	0.52
BRCA_Her2	No	0.73	0.62
BRCA_Her2	No	0.72	0.62
BRCA_Her2	No	0.76	0.48
BRCA_Her2	No	0.74	0.48
BRCA_Her2	No	0.77	0.77
BRCA_Her2	No	0.76	0.77
BRCA_Her2	No	0.76	0.74
BRCA_Her2	No	0.76	0.74
BRCA_Her2	No	0.76	1
BRCA_Her2	No	0.74	1
BRCA_Her2	No	0.77	0.69
BRCA_Her2	No	0.75	0.69
BRCA_Her2	No	0.78	1
BRCA_Her2	No	0.76	1
BRCA_Her2	No	0.76	0.61
BRCA_Her2	No	0.75	0.61
BRCA_Her2	No	0.78	0.79
BRCA_Her2	No	0.75	0.79
BRCA_Her2	No	0.77	0.7
BRCA_Her2	No	0.77	0.7
BRCA_Her2	No	0.69	0.52
BRCA_Her2	No	0.68	0.52
BRCA_Her2	No	0.79	0.98
BRCA_Her2	No	0.78	0.98
BRCA_Her2	No	0.77	0.62
BRCA_Her2	No	0.77	0.62
BRCA_Her2	No	0.77	0.86
BRCA_Her2	No	0.73	0.86
BRCA_Her2	No	0.76	0.81
BRCA_Her2	No	0.75	0.81
BRCA_Her2	No	0.76	0.78
BRCA_Her2	No	0.75	0.78
BRCA_Her2	No	0.78	0.83
BRCA_Her2	No	0.76	0.83
BRCA_Her2	No	0.78	0.8
BRCA_Her2	No	0.76	0.8
BRCA_Her2	No	0.77	0.83
BRCA_Her2	No	0.75	0.83
BRCA_Her2	No	0.76	0.69
BRCA_Her2	No	0.75	0.69
BRCA_Her2	Metastatic	0.8	1
BRCA_Her2	Primary	0.79	1
BRCA_Her2	No	0.7	0.57
BRCA_Her2	No	0.69	0.57
BRCA_Her2	No	0.76	0.57
BRCA_Her2	No	0.75	0.57
BRCA_Her2	No	0.78	0.77
BRCA_Her2	No	0.77	0.77
BRCA_Her2	No	0.74	0.71
BRCA_Her2	No	0.74	0.71
BRCA_Her2	No	0.79	0.88
BRCA_Her2	No	0.76	0.88
BRCA_Her2	No	0.76	0.56
BRCA_Her2	No	0.76	0.56
BRCA_Her2	No	0.77	0.74
BRCA_Her2	No	0.76	0.74
BRCA_Her2	No	0.77	0.83
BRCA_Her2	No	0.75	0.83
BRCA_Her2	No	0.77	0.7
BRCA_Her2	No	0.77	0.7
BRCA_Her2	No	0.78	0.75
BRCA_Her2	No	0.77	0.75
BRCA_Her2	No	0.79	0.82
BRCA_Her2	No	0.76	0.82
BRCA_Her2	No	0.76	0.71
BRCA_Her2	No	0.73	0.71
BRCA_Her2	No	0.76	0.76
BRCA_Her2	No	0.74	0.76
BRCA_Her2	No	0.72	0.6
BRCA_Her2	No	0.69	0.6
BRCA_Her2	No	0.78	0.82
BRCA_Her2	No	0.77	0.82
BRCA_Her2	No	0.78	0.86
BRCA_Her2	No	0.76	0.86
BRCA_Her2	No	0.74	0.81
BRCA_Her2	No	0.73	0.81
BRCA_Her2	No	0.75	0.9
BRCA_Her2	No	0.73	0.9
BRCA_Her2	No	0.8	0.7
BRCA_Her2	No	0.77	0.7
BRCA_Her2	No	0.78	0.83
BRCA_Her2	No	0.74	0.83
BRCA_Her2	No	0.77	0.88
BRCA_Her2	No	0.74	0.88
BRCA_Her2	No	0.74	0.88
BRCA_Her2	No	0.74	0.88
BRCA_Her2	No	0.77	0.77
BRCA_Her2	No	0.74	0.77
BRCA_Her2	No	0.78	0.9
BRCA_Her2	No	0.75	0.9
BRCA_Her2	No	0.79	0.87
BRCA_Her2	No	0.76	0.87
BRCA_Her2	No	0.77	0.76
BRCA_Her2	No	0.76	0.76
BRCA_Her2	No	0.8	1
BRCA_Her2	No	0.79	1
BRCA_Her2	No	0.77	0.81
BRCA_Her2	No	0.75	0.81
BRCA_Her2	No	0.78	0.79
BRCA_Her2	No	0.78	0.79
BRCA_Her2	No	0.77	0.92
BRCA_Her2	No	0.75	0.92
BRCA_Her2	No	0.77	0.77
BRCA_Her2	No	0.77	0.77
BRCA_Her2	No	0.69	0.49
BRCA_Her2	No	0.68	0.49
BRCA_Her2	No	0.77	0.72
BRCA_Her2	No	0.76	0.72
BRCA_Her2	No	0.76	0.65
BRCA_Her2	No	0.74	0.65
BRCA_Her2	No	0.77	0.91
BRCA_Her2	No	0.75	0.91
BRCA_Her2	No	0.77	0.96
BRCA_Her2	No	0.74	0.96
BRCA_Her2	No	0.78	0.82
BRCA_Her2	No	0.76	0.82
BRCA_Her2	No	0.69	0.47
BRCA_Her2	No	0.68	0.47
BRCA_Her2	No	0.72	0.52
BRCA_Her2	No	0.71	0.52
BRCA_Her2	No	0.78	0.82
BRCA_Her2	No	0.76	0.82
BRCA_Her2	No	0.76	0.84
BRCA_Her2	No	0.75	0.84
BRCA_Her2	No	0.78	0.86
BRCA_Her2	No	0.77	0.86
BRCA_Her2	Metastatic	0.8	0.88
BRCA_Her2	Primary	0.77	0.88
BRCA_Her2	No	0.77	0.62
BRCA_Her2	No	0.76	0.62
BRCA_Her2	No	0.77	0.9
BRCA_Her2	No	0.75	0.9
BRCA_Her2	No	0.77	0.89
BRCA_Her2	No	0.75	0.89
BRCA_Her2	No	0.75	0.64
BRCA_Her2	No	0.74	0.64
BRCA_Her2	No	0.76	0.69
BRCA_Her2	No	0.75	0.69
BRCA_Her2	No	0.77	0.82
BRCA_Her2	No	0.77	0.82
BRCA_Her2	No	0.76	0.57
BRCA_Her2	No	0.73	0.57
BRCA_Her2	No	0.77	0.81
BRCA_Her2	No	0.75	0.81
BRCA_Her2	No	0.77	0.9
BRCA_Her2	No	0.75	0.9
BRCA_Her2	No	0.77	0.78
BRCA_Her2	No	0.76	0.78
BRCA_Her2	No	0.77	0.7
BRCA_Her2	No	0.75	0.7
BRCA_Her2	No	0.76	0.38
BRCA_Her2	No	0.75	0.38
BRCA_Her2	No	0.77	0.83
BRCA_Her2	No	0.76	0.83
BRCA_Her2	No	0.78	0.94
BRCA_Her2	No	0.77	0.94
BRCA_Her2	No	0.77	0.76
BRCA_Her2	No	0.75	0.76
BRCA_Her2	No	0.78	0.84
BRCA_Her2	No	0.74	0.84
BRCA_Her2	No	0.77	0.92
BRCA_Her2	No	0.73	0.92
BRCA_Her2	No	0.79	0.88
BRCA_Her2	No	0.77	0.88
BRCA_Her2	No	0.76	0.7
BRCA_Her2	No	0.76	0.7
BRCA_Her2	No	0.76	0.87
BRCA_Her2	No	0.73	0.87
BRCA_Her2	No	0.76	0.67
BRCA_Her2	No	0.75	0.67
BRCA_Her2	No	0.76	0.6
BRCA_Her2	No	0.75	0.6
BRCA_Her2	No	0.76	0.66
BRCA_Her2	No	0.75	0.66
BRCA_Her2	Metastatic	0.78	0.97
BRCA_Her2	Primary	0.76	0.97
BRCA_Her2	No	0.77	0.82
BRCA_Her2	No	0.75	0.82
BRCA_Her2	No	0.7	0.43
BRCA_Her2	No	0.69	0.43
BRCA_Her2	No	0.77	0.83
BRCA_Her2	No	0.76	0.83
BRCA_Her2	No	0.76	0.44
BRCA_Her2	No	0.75	0.44
BRCA_Her2	No	0.77	0.77
BRCA_Her2	No	0.76	0.77
BRCA_Her2	No	0.74	0.87
BRCA_Her2	No	0.72	0.87
BRCA_Her2	No	0.76	0.82
BRCA_Her2	No	0.75	0.82
BRCA_Her2	Metastatic	0.78	0.98
BRCA_Her2	Primary	0.77	0.98
BRCA_Her2	No	0.76	0.69
BRCA_Her2	No	0.75	0.69
BRCA_Her2	No	0.76	0.87
BRCA_Her2	No	0.75	0.87
BRCA_Her2	No	0.78	0.75
BRCA_Her2	No	0.77	0.75
BRCA_Her2	No	0.76	0.61
BRCA_Her2	No	0.74	0.61
BRCA_Her2	No	0.78	0.93
BRCA_Her2	No	0.76	0.93
BRCA_Her2	No	0.78	1
BRCA_Her2	No	0.76	1
BRCA_Her2	No	0.74	0.91
BRCA_Her2	No	0.71	0.91
BRCA_Her2	No	0.76	0.7
BRCA_Her2	No	0.75	0.7
BRCA_Her2	No	0.76	0.72
BRCA_Her2	No	0.75	0.72
BRCA_Her2	No	0.76	0.81
BRCA_Her2	No	0.73	0.81
BRCA_Her2	No	0.77	0.88
BRCA_Her2	No	0.73	0.88
BRCA_Her2	Metastatic	0.79	1
BRCA_Her2	Primary	0.78	1
BRCA_Her2	No	0.78	0.93
BRCA_Her2	No	0.76	0.93
BRCA_Her2	No	0.78	0.92
BRCA_Her2	No	0.75	0.92
BRCA_Her2	No	0.78	1
BRCA_Her2	No	0.76	1
BRCA_Her2	No	0.73	0.9
BRCA_Her2	No	0.72	0.9
BRCA_Her2	No	0.74	0.87
BRCA_Her2	No	0.72	0.87
BRCA_Her2	No	0.79	0.67
BRCA_Her2	No	0.76	0.67
BRCA_Her2	Metastatic	0.8	0.99
BRCA_Her2	Primary	0.77	0.99
BRCA_Her2	No	0.75	0.79
BRCA_Her2	No	0.74	0.79
BRCA_Her2	No	0.79	0.83
BRCA_Her2	No	0.77	0.83
BRCA_Her2	No	0.76	0.86
BRCA_Her2	No	0.76	0.86
BRCA_Her2	No	0.75	0.8
BRCA_Her2	No	0.73	0.8
BRCA_Her2	No	0.76	0.93
BRCA_Her2	No	0.74	0.93
BRCA_Her2	No	0.73	0.74
BRCA_Her2	No	0.72	0.74
BRCA_Her2	No	0.74	0.7
BRCA_Her2	No	0.74	0.7
BRCA_Her2	No	0.77	0.82
BRCA_Her2	No	0.75	0.82
BRCA_Her2	No	0.74	0.85
BRCA_Her2	No	0.72	0.85
BRCA_Her2	No	0.76	0.86
BRCA_Her2	No	0.74	0.86
BRCA_Her2	No	0.78	0.84
BRCA_Her2	No	0.77	0.84
BRCA_Her2	No	0.77	0.87
BRCA_Her2	No	0.75	0.87
BRCA_Her2	No	0.78	0.92
BRCA_Her2	No	0.75	0.92
BRCA_Her2	No	0.77	0.91
BRCA_Her2	No	0.75	0.91
BRCA_Her2	No	0.77	0.9
BRCA_Her2	No	0.75	0.9
BRCA_Her2	No	0.77	0.91
BRCA_Her2	No	0.75	0.91
BRCA_Her2	No	0.75	0.72
BRCA_Her2	No	0.74	0.72
BRCA_Her2	No	0.77	0.91
BRCA_Her2	No	0.73	0.91
BRCA_Her2	No	0.77	0.87
BRCA_Her2	No	0.75	0.87
BRCA_Her2	No	0.77	0.92
BRCA_Her2	No	0.75	0.92
BRCA_Her2	No	0.78	0.9
BRCA_Her2	No	0.76	0.9
BRCA_Her2	No	0.77	0.71
BRCA_Her2	No	0.75	0.71
BRCA_Her2	No	0.75	0.84
BRCA_Her2	No	0.73	0.84
BRCA_Her2	No	0.78	0.93
BRCA_Her2	No	0.76	0.93
BRCA_Her2	No	0.78	0.9
BRCA_Her2	No	0.76	0.9
BRCA_Her2	No	0.79	0.96
BRCA_Her2	No	0.76	0.96
BRCA_Her2	No	0.75	0.83
BRCA_Her2	No	0.73	0.83
BRCA_Her2	No	0.75	0.78
BRCA_Her2	No	0.73	0.78
BRCA_Her2	No	0.78	0.87
BRCA_Her2	No	0.76	0.87
BRCA_Her2	No	0.76	0.73
BRCA_Her2	No	0.74	0.73
BRCA_Her2	No	0.77	0.77
BRCA_Her2	No	0.75	0.77
BRCA_Her2	No	0.76	0.82
BRCA_Her2	No	0.76	0.82
BRCA_Her2	No	0.77	0.82
BRCA_Her2	No	0.73	0.82
BRCA_Her2	No	0.75	0.77
BRCA_Her2	No	0.74	0.77
BRCA_Her2	No	0.75	0.62
BRCA_Her2	No	0.74	0.62
BRCA_Her2	No	0.77	0.93
BRCA_Her2	No	0.74	0.93
BRCA_Her2	No	0.75	0.9
BRCA_Her2	No	0.74	0.9
BRCA_Her2	No	0.72	0.42
BRCA_Her2	No	0.71	0.42
BRCA_Her2	No	0.77	0.93
BRCA_Her2	No	0.74	0.93
BRCA_Her2	No	0.76	0.8
BRCA_Her2	No	0.75	0.8
BRCA_Her2	No	0.77	0.83
BRCA_Her2	No	0.75	0.83
BRCA_Her2	No	0.76	0.89
BRCA_Her2	No	0.72	0.89
BRCA_Her2	No	0.76	0.74
BRCA_Her2	No	0.75	0.74
BRCA_Her2	No	0.78	0.89
BRCA_Her2	No	0.77	0.89
BRCA_Her2	No	0.76	0.86
BRCA_Her2	No	0.74	0.86
BRCA_Her2	No	0.74	0.92
BRCA_Her2	No	0.73	0.92
BRCA_Her2	No	0.78	0.91
BRCA_Her2	No	0.76	0.91
BRCA_Her2	No	0.78	0.82
BRCA_Her2	No	0.76	0.82
BRCA_Her2	No	0.77	0.84
BRCA_Her2	No	0.75	0.84
BRCA_Her2	No	0.78	0.89
BRCA_Her2	No	0.76	0.89
BRCA_Her2	No	0.77	0.87
BRCA_Her2	No	0.75	0.87
BRCA_Her2	No	0.77	0.96
BRCA_Her2	No	0.72	0.96
BRCA_Her2	No	0.78	0.87
BRCA_Her2	No	0.75	0.87
BRCA_Her2	No	0.76	0.58
BRCA_Her2	No	0.75	0.58
BRCA_Her2	No	0.75	0.51
BRCA_Her2	No	0.73	0.51
BRCA_Her2	No	0.73	0.91
BRCA_Her2	No	0.72	0.91
BRCA_Her2	No	0.73	0.84
BRCA_Her2	No	0.71	0.84
BRCA_Her2	No	0.73	0.71
BRCA_Her2	No	0.69	0.71
BRCA_Her2	No	0.72	0.68
BRCA_Her2	No	0.7	0.68
BRCA_Her2	No	0.73	0.7
BRCA_Her2	No	0.72	0.7
BRCA_Her2	No	0.72	0.82
BRCA_Her2	No	0.7	0.82
BRCA_Her2	No	0.72	0.52
BRCA_Her2	No	0.71	0.52
BRCA_Her2	No	0.73	0.6
BRCA_Her2	No	0.71	0.6
BRCA_Her2	No	0.72	0.76
BRCA_Her2	No	0.71	0.76
BRCA_Her2	No	0.72	0.74
BRCA_Her2	No	0.71	0.74
BRCA_Her2	No	0.72	0.71
BRCA_Her2	No	0.71	0.71
BRCA_Her2	No	0.74	0.71
BRCA_Her2	No	0.72	0.71
BRCA_Her2	No	0.78	0.78
BRCA_Her2	No	0.78	0.78
BRCA_Her2	No	0.74	0.79
BRCA_Her2	No	0.73	0.79
BRCA_Her2	No	0.68	0.65
BRCA_Her2	No	0.67	0.65
BRCA_Her2	No	0.67	0.55
BRCA_Her2	No	0.66	0.55
BRCA_Her2	No	0.73	0.86
BRCA_Her2	No	0.71	0.86
BRCA_Her2	No	0.78	0.85
BRCA_Her2	No	0.75	0.85
BRCA_Her2	No	0.75	0.76
BRCA_Her2	No	0.74	0.76
BRCA_Her2	No	0.78	0.86
BRCA_Her2	No	0.77	0.86
BRCA_Her2	No	0.77	0.78
BRCA_Her2	No	0.76	0.78
BRCA_Her2	No	0.72	0.47
BRCA_Her2	No	0.7	0.47
BRCA_Her2	No	0.77	0.89
BRCA_Her2	No	0.75	0.89
BRCA_Her2	No	0.74	0.89
BRCA_Her2	No	0.72	0.89
BRCA_Her2	No	0.72	0.88
BRCA_Her2	No	0.72	0.88
BRCA_Her2	No	0.75	0.56
BRCA_Her2	No	0.73	0.56
BRCA_Her2	No	0.72	0.81
BRCA_Her2	No	0.71	0.81
BRCA_Her2	No	0.76	0.7
BRCA_Her2	No	0.75	0.7
BRCA_Her2	No	0.79	0.83
BRCA_Her2	No	0.77	0.83
BRCA_Her2	No	0.73	0.8
BRCA_Her2	No	0.71	0.8
BRCA_Her2	No	0.78	0.62
BRCA_Her2	No	0.75	0.62
BRCA_Her2	No	0.77	0.81
BRCA_Her2	No	0.76	0.81
BRCA_Her2	No	0.77	0.86
BRCA_Her2	No	0.75	0.86
BRCA_Her2	No	0.69	0.21
BRCA_Her2	No	0.68	0.21
BRCA_Her2	No	0.67	0.54
BRCA_Her2	No	0.67	0.54
BRCA_Her2	No	0.73	0.54
BRCA_Her2	No	0.72	0.54
BRCA_Her2	No	0.72	0.75
BRCA_Her2	No	0.71	0.75
BRCA_Her2	No	0.7	0.45
BRCA_Her2	No	0.69	0.45
BRCA_Her2	No	0.76	0.54
BRCA_Her2	No	0.74	0.54
BRCA_Her2	No	0.73	0.58
BRCA_Her2	No	0.72	0.58
BRCA_Her2	No	0.71	0.89
BRCA_Her2	No	0.7	0.89
BRCA_Her2	No	0.68	0.76
BRCA_Her2	No	0.67	0.76
BRCA_Her2	No	0.73	0.7
BRCA_Her2	No	0.72	0.7
BRCA_Her2	No	0.73	0.8
BRCA_Her2	No	0.72	0.8
BRCA_Her2	No	0.76	0.84
BRCA_Her2	No	0.74	0.84
BRCA_Her2	No	0.76	0.83
BRCA_Her2	No	0.72	0.83
BRCA_Her2	No	0.76	0.65
BRCA_Her2	No	0.75	0.65
BRCA_Her2	No	0.76	0.74
BRCA_Her2	No	0.74	0.74
BRCA_Her2	No	0.77	0.72
BRCA_Her2	No	0.75	0.72
BRCA_Her2	No	0.77	0.73
BRCA_Her2	No	0.76	0.73
BRCA_Her2	No	0.75	0.78
BRCA_Her2	No	0.75	0.78
BRCA_Her2	No	0.74	0.67
BRCA_Her2	No	0.72	0.67
BRCA_Her2	No	0.73	0.93
BRCA_Her2	No	0.72	0.93
BRCA_Her2	No	0.74	0.81
BRCA_Her2	No	0.72	0.81
BRCA_Her2	No	0.74	0.83
BRCA_Her2	No	0.73	0.83
BRCA_Her2	No	0.73	0.68
BRCA_Her2	No	0.71	0.68
BRCA_Her2	No	0.71	0.41
BRCA_Her2	No	0.7	0.41
BRCA_Her2	No	0.68	0.46
BRCA_Her2	No	0.66	0.46
BRCA_Her2	No	0.69	0.52
BRCA_Her2	No	0.68	0.52
BRCA_Her2	No	0.7	0.47
BRCA_Her2	No	0.68	0.47
BRCA_Her2	No	0.68	0.49
BRCA_Her2	No	0.66	0.49
BRCA_Her2	No	0.68	0.4
BRCA_Her2	No	0.67	0.4
BRCA_Her2	No	0.77	0.65
BRCA_Her2	No	0.77	0.65
BRCA_Her2	No	0.76	0.77
BRCA_Her2	No	0.75	0.77
BRCA_Her2	No	0.77	0.83
BRCA_Her2	No	0.73	0.83
BRCA_Her2	No	0.71	0.53
BRCA_Her2	No	0.69	0.53
BRCA_Her2	No	0.77	0.82
BRCA_Her2	No	0.74	0.82
BRCA_Her2	No	0.77	0.83
BRCA_Her2	No	0.75	0.83
BRCA_Her2	No	0.76	0.56
BRCA_Her2	No	0.76	0.56
BRCA_Her2	No	0.76	0.76
BRCA_Her2	No	0.72	0.76
BRCA_Her2	No	0.73	0.86
BRCA_Her2	No	0.71	0.86
BRCA_Her2	No	0.76	0.82
BRCA_Her2	No	0.74	0.82
BRCA_Her2	No	0.77	0.88
BRCA_Her2	No	0.75	0.88
BRCA_Her2	No	0.76	0.76
BRCA_Her2	No	0.74	0.76
BRCA_Her2	No	0.65	0.59
BRCA_Her2	No	0.65	0.59
BRCA_Her2	No	0.76	0.7
BRCA_Her2	No	0.75	0.7
BRCA_Her2	No	0.79	0.87
BRCA_Her2	No	0.75	0.87
BRCA_Her2	No	0.75	0.81
BRCA_Her2	No	0.73	0.81
BRCA_Her2	No	0.75	0.72
BRCA_Her2	No	0.73	0.72
BRCA_Her2	No	0.75	0.86
BRCA_Her2	No	0.73	0.86
BRCA_Her2	No	0.78	0.85
BRCA_Her2	No	0.76	0.85
BRCA_Her2	No	0.76	0.89
BRCA_Her2	No	0.74	0.89
BRCA_Her2	No	0.75	0.73
BRCA_Her2	No	0.72	0.73
BRCA_Her2	No	0.79	0.92
BRCA_Her2	No	0.74	0.92
BRCA_Her2	No	0.68	0.39
BRCA_Her2	No	0.67	0.39
BRCA_Her2	No	0.75	0.73
BRCA_Her2	No	0.74	0.73
BRCA_Her2	No	0.76	0.84
BRCA_Her2	No	0.72	0.84
BRCA_Her2	No	0.66	0.57
BRCA_Her2	No	0.65	0.57
BRCA_Her2	No	0.67	0.5
BRCA_Her2	No	0.67	0.5
BRCA_Her2	No	0.75	0.48
BRCA_Her2	No	0.73	0.48
BRCA_Her2	No	0.78	0.84
BRCA_Her2	No	0.73	0.84
BRCA_Her2	No	0.75	0.62
BRCA_Her2	No	0.73	0.62
BRCA_Her2	No	0.78	0.69
BRCA_Her2	No	0.75	0.69
BRCA_Her2	No	0.74	0.85
BRCA_Her2	No	0.73	0.85
BRCA_Her2	No	0.77	0.91
BRCA_Her2	No	0.75	0.91
BRCA_Her2	No	0.78	0.89
BRCA_Her2	No	0.72	0.89
BRCA_Her2	No	0.77	0.83
BRCA_Her2	No	0.74	0.83
BRCA_Her2	No	0.75	0.82
BRCA_Her2	No	0.7	0.82
BRCA_Her2	No	0.77	0.8
BRCA_Her2	No	0.75	0.8
BRCA_Her2	No	0.78	0.8
BRCA_Her2	No	0.75	0.8
BRCA_Her2	No	0.79	0.86
BRCA_Her2	No	0.74	0.86
BRCA_Her2	No	0.76	0.73
BRCA_Her2	No	0.73	0.73
BRCA_Her2	No	0.73	0.91
BRCA_Her2	No	0.72	0.91
BRCA_Her2	No	0.69	0.46
BRCA_Her2	No	0.67	0.46
BRCA_Her2	Metastatic	0.73	0.77
BRCA_Her2	Primary	0.71	0.77
BRCA_Her2	No	0.75	0.65
BRCA_Her2	No	0.73	0.65
BRCA_Her2	No	0.77	0.62
BRCA_Her2	No	0.74	0.62
BRCA_Her2	No	0.76	0.74
BRCA_Her2	No	0.75	0.74
BRCA_Her2	Metastatic	0.77	0.87
BRCA_Her2	Primary	0.73	0.87
BRCA_Her2	Metastatic	0.78	1
BRCA_Her2	Primary	0.75	1
BRCA_Her2	No	0.79	0.79
BRCA_Her2	No	0.78	0.79
BRCA_Her2	No	0.77	0.8
BRCA_Her2	No	0.74	0.8
BRCA_Her2	Metastatic	0.78	0.88
BRCA_Her2	Primary	0.73	0.88
BRCA_Her2	No	0.75	0.75
BRCA_Her2	No	0.74	0.75
BRCA_Her2	No	0.76	0.84
BRCA_Her2	No	0.74	0.84
BRCA_Her2	No	0.75	0.83
BRCA_Her2	No	0.72	0.83
BRCA_Her2	No	0.73	0.86
BRCA_Her2	No	0.72	0.86
BRCA_Her2	No	0.77	0.78
BRCA_Her2	No	0.75	0.78
BRCA_Her2	No	0.77	0.76
BRCA_Her2	No	0.76	0.76
BRCA_Her2	No	0.75	0.6
BRCA_Her2	No	0.73	0.6
BRCA_Her2	No	0.78	0.85
BRCA_Her2	No	0.76	0.85
BRCA_Her2	No	0.77	0.77
BRCA_Her2	No	0.76	0.77
BRCA_Her2	No	0.75	0.92
BRCA_Her2	No	0.72	0.92
BRCA_Her2	No	0.76	0.85
BRCA_Her2	No	0.75	0.85
BRCA_Her2	No	0.77	0.84
BRCA_Her2	No	0.76	0.84
BRCA_Her2	No	0.75	0.7
BRCA_Her2	No	0.74	0.7
BRCA_Her2	No	0.76	0.63
BRCA_Her2	No	0.74	0.63
BRCA_Her2	No	0.77	0.96
BRCA_Her2	No	0.76	0.96
BRCA_Her2	No	0.76	0.92
BRCA_Her2	No	0.74	0.92
BRCA_Her2	No	0.78	0.76
BRCA_Her2	No	0.75	0.76
BRCA_Her2	No	0.77	0.93
BRCA_Her2	No	0.72	0.93
BRCA_Her2	No	0.67	0.62
BRCA_Her2	No	0.66	0.62
BRCA_Her2	No	0.77	0.86
BRCA_Her2	No	0.75	0.86
BRCA_Her2	No	0.72	0.75
BRCA_Her2	No	0.7	0.75
BRCA_Her2	No	0.71	0.63
BRCA_Her2	No	0.69	0.63
BRCA_Her2	No	0.73	0.71
BRCA_Her2	No	0.72	0.71
BRCA_Her2	No	0.76	0.79
BRCA_Her2	No	0.74	0.79
BRCA_Her2	No	0.72	0.47
BRCA_Her2	No	0.71	0.47
BRCA_Her2	No	0.77	0.76
BRCA_Her2	No	0.73	0.76
BRCA_Her2	No	0.79	0.95
BRCA_Her2	No	0.75	0.95
BRCA_Her2	No	0.76	0.87
BRCA_Her2	No	0.72	0.87
BRCA_Her2	No	0.75	0.77
BRCA_Her2	No	0.71	0.77
BRCA_Her2	No	0.76	0.73
BRCA_Her2	No	0.72	0.73
BRCA_Her2	No	0.76	0.84
BRCA_Her2	No	0.72	0.84
BRCA_Her2	No	0.75	0.83
BRCA_Her2	No	0.71	0.83
BRCA_Her2	No	0.73	0.42
BRCA_Her2	No	0.72	0.42
BRCA_Her2	No	0.78	0.93
BRCA_Her2	No	0.72	0.93
BRCA_Her2	No	0.77	0.79
BRCA_Her2	No	0.74	0.79
BRCA_Her2	No	0.76	0.99
BRCA_Her2	No	0.74	0.99
BRCA_Her2	No	0.76	0.74
BRCA_Her2	No	0.72	0.74
BRCA_Her2	No	0.77	0.84
BRCA_Her2	No	0.76	0.84
BRCA_Her2	No	0.76	0.84
BRCA_Her2	No	0.73	0.84
BRCA_Her2	No	0.77	0.68
BRCA_Her2	No	0.73	0.68
BRCA_Her2	No	0.78	0.74
BRCA_Her2	No	0.73	0.74
BRCA_Her2	No	0.76	0.9
BRCA_Her2	No	0.74	0.9
BRCA_Her2	No	0.77	0.88
BRCA_Her2	No	0.75	0.88
BRCA_Her2	No	0.7	0.41
BRCA_Her2	No	0.69	0.41
BRCA_Her2	No	0.75	0.79
BRCA_Her2	No	0.7	0.79
BRCA_Her2	No	0.76	0.75
BRCA_Her2	No	0.74	0.75
BRCA_Her2	No	0.72	0.85
BRCA_Her2	No	0.71	0.85
BRCA_Her2	No	0.75	0.73
BRCA_Her2	No	0.73	0.73
BRCA_Her2	No	0.75	0.64
BRCA_Her2	No	0.74	0.64
BRCA_Her2	No	0.77	0.78
BRCA_Her2	No	0.76	0.78
BRCA_Her2	No	0.78	0.87
BRCA_Her2	No	0.76	0.87
BRCA_Her2	No	0.77	0.86
BRCA_Her2	No	0.74	0.86
BRCA_Her2	No	0.73	0.52
BRCA_Her2	No	0.73	0.52
BRCA_Her2	No	0.73	0.7
BRCA_Her2	No	0.72	0.7
BRCA_Her2	No	0.72	0.71
BRCA_Her2	No	0.7	0.71
BRCA_Her2	No	0.73	0.7
BRCA_Her2	No	0.71	0.7
BRCA_Her2	No	0.74	0.74
BRCA_Her2	No	0.72	0.74
BRCA_Her2	No	0.76	0.74
BRCA_Her2	No	0.72	0.74
BRCA_Her2	No	0.77	0.71
BRCA_Her2	No	0.75	0.71
BRCA_Her2	No	0.74	0.74
BRCA_Her2	No	0.74	0.74
BRCA_Her2	No	0.77	0.63
BRCA_Her2	No	0.74	0.63
BRCA_Her2	No	0.77	0.81
BRCA_Her2	No	0.74	0.81
BRCA_Her2	No	0.77	0.78
BRCA_Her2	No	0.76	0.78
BRCA_Her2	No	0.71	0.43
BRCA_Her2	No	0.7	0.43
BRCA_Her2	No	0.67	0.39
BRCA_Her2	No	0.66	0.39
BRCA_Her2	No	0.76	0.74
BRCA_Her2	No	0.75	0.74
BRCA_Her2	No	0.75	0.72
BRCA_Her2	No	0.75	0.72
BRCA_Her2	No	0.76	0.71
BRCA_Her2	No	0.74	0.71
BRCA_Her2	No	0.75	0.7
BRCA_Her2	No	0.73	0.7
BRCA_Her2	No	0.76	0.76
BRCA_Her2	No	0.75	0.76
BRCA_Her2	No	0.75	0.64
BRCA_Her2	No	0.73	0.64
BRCA_Her2	No	0.76	0.75
BRCA_Her2	No	0.75	0.75
BRCA_Her2	No	0.76	0.76
BRCA_Her2	No	0.74	0.76
BRCA_Her2	No	0.76	0.76
BRCA_Her2	No	0.75	0.76
BRCA_Her2	No	0.76	0.84
BRCA_Her2	No	0.74	0.84
BRCA_Her2	No	0.77	0.77
BRCA_Her2	No	0.75	0.77
BRCA_Her2	No	0.77	0.75
BRCA_Her2	No	0.76	0.75
BRCA_Her2	No	0.74	0.64
BRCA_Her2	No	0.73	0.64
BRCA_Her2	No	0.77	0.62
BRCA_Her2	No	0.74	0.62
BRCA_Her2	No	0.76	0.87
BRCA_Her2	No	0.75	0.87
BRCA_Her2	No	0.75	0.68
BRCA_Her2	No	0.71	0.68
BRCA_Her2	No	0.76	0.64
BRCA_Her2	No	0.74	0.64
BRCA_Her2	No	0.74	0.62
BRCA_Her2	No	0.73	0.62
BRCA_Her2	No	0.72	0.87
BRCA_Her2	No	0.7	0.87
BRCA_Her2	No	0.68	0.45
BRCA_Her2	No	0.67	0.45
BRCA_Her2	No	0.75	0.75
BRCA_Her2	No	0.75	0.75
BRCA_Her2	No	0.76	0.66
BRCA_Her2	No	0.75	0.66
BRCA_Her2	No	0.75	0.5
BRCA_Her2	No	0.75	0.5
BRCA_Her2	No	0.75	0.7
BRCA_Her2	No	0.75	0.7
BRCA_Her2	No	0.76	0.39
BRCA_Her2	No	0.76	0.39
BRCA_Her2	No	0.75	0.68
BRCA_Her2	No	0.75	0.68
BRCA_Her2	No	0.77	0.79
BRCA_Her2	No	0.72	0.79
BRCA_Her2	No	0.76	0.73
BRCA_Her2	No	0.73	0.73
BRCA_Her2	No	0.74	0.59
BRCA_Her2	No	0.73	0.59
BRCA_Her2	No	0.74	0.67
BRCA_Her2	No	0.71	0.67
BRCA_Her2	No	0.76	0.79
BRCA_Her2	No	0.75	0.79
BRCA_Her2	No	0.77	0.89
BRCA_Her2	No	0.75	0.89
BRCA_Her2	No	0.77	0.82
BRCA_Her2	No	0.74	0.82
BRCA_Her2	No	0.76	0.75
BRCA_Her2	No	0.74	0.75
BRCA_Her2	No	0.78	0.84
BRCA_Her2	No	0.74	0.84
BRCA_Her2	No	0.78	0.85
BRCA_Her2	No	0.73	0.85
BRCA_Her2	No	0.75	0.84
BRCA_Her2	No	0.73	0.84
BRCA_Her2	No	0.72	0.69
BRCA_Her2	No	0.7	0.69
BRCA_Her2	No	0.76	0.82
BRCA_Her2	No	0.73	0.82
BRCA_Her2	No	0.78	0.88
BRCA_Her2	No	0.74	0.88
BRCA_Her2	No	0.77	0.75
BRCA_Her2	No	0.75	0.75
BRCA_Her2	No	0.77	0.67
[truncated: 7,433 more rows]

## Sheet: Fig4C
tumor_abbreviation	match	gene	Count
ACC	No	ADAM9	28
ACC	No	ALCAM	2
ACC	No	AXL	81
ACC	No	CA6	0
ACC	No	CA9	1
ACC	No	CD22	1
ACC	No	CD274	9
ACC	No	CD276	11
ACC	No	CD38	0
ACC	No	CD46	0
ACC	No	CD70	49
ACC	No	CD83	1
ACC	No	CDH6	6
ACC	No	CEACAM5	0
ACC	No	CEACAM6	0
ACC	No	CLDN18	0
ACC	No	CLDN6	1
ACC	No	CXCR4	0
ACC	No	DLL3	2
ACC	No	EFNA4	0
ACC	No	EGFR	2
ACC	No	ENPP3	0
ACC	No	EPCAM	0
ACC	No	EPHA2	31
ACC	No	EPHA5	57
ACC	No	ERBB2	0
ACC	No	ERBB3	0
ACC	No	F3	9
ACC	No	FAP	24
ACC	No	FGFR3	0
ACC	No	FLT1	0
ACC	No	FN1	10
ACC	No	FOLH1	0
ACC	No	FOLR1	0
ACC	No	GPA33	0
ACC	No	GPC3	0
ACC	No	GPNMB	6
ACC	No	GRPR	0
ACC	No	GUCY2C	0
ACC	No	HAVCR1	4
ACC	No	HLA-G	0
ACC	No	ICAM1	2
ACC	No	IGF1R	0
ACC	No	ISG20	3
ACC	No	ITGB6	0
ACC	No	KIT	0
ACC	No	LRRC15	5
ACC	No	LY75	0
ACC	No	MAGEA3	24
ACC	No	MET	6
ACC	No	MSLN	0
ACC	No	MUC1	0
ACC	No	MUC16	0
ACC	No	NCAM1	1
ACC	No	NCR2	0
ACC	No	NECTIN4	0
ACC	No	PMEL	8
ACC	No	PROM1	0
ACC	No	PSCA	0
ACC	No	PTK7	8
ACC	No	ROBO1	18
ACC	No	ROR1	29
ACC	No	ROR2	1
ACC	No	SLC34A2	0
ACC	No	SLC39A6	0
ACC	No	SLC44A4	0
ACC	No	SSTR2	1
ACC	No	STEAP1	0
ACC	No	TACSTD2	0
ACC	No	TFRC	6
ACC	No	TM4SF1	6
ACC	No	TNC	17
ACC	No	TNFRSF10B	17
ACC	No	TNFRSF8	6
ACC	No	TNFRSF9	38
ACC	No	TPBG	10
ACC	No	TYRP1	19
ACC	No	VTCN1	0
ACC	Primary	ADAM9	0
ACC	Primary	ALCAM	0
ACC	Primary	AXL	0
ACC	Primary	CA6	0
ACC	Primary	CA9	0
ACC	Primary	CD22	0
ACC	Primary	CD274	0
ACC	Primary	CD276	0
ACC	Primary	CD38	0
ACC	Primary	CD46	0
ACC	Primary	CD70	0
ACC	Primary	CD83	0
ACC	Primary	CDH6	0
ACC	Primary	CEACAM5	0
ACC	Primary	CEACAM6	0
ACC	Primary	CLDN18	0
ACC	Primary	CLDN6	0
ACC	Primary	CXCR4	0
ACC	Primary	DLL3	0
ACC	Primary	EFNA4	0
ACC	Primary	EGFR	0
ACC	Primary	ENPP3	0
ACC	Primary	EPCAM	0
ACC	Primary	EPHA2	0
ACC	Primary	EPHA5	0
ACC	Primary	ERBB2	0
ACC	Primary	ERBB3	0
ACC	Primary	F3	0
ACC	Primary	FAP	0
ACC	Primary	FGFR3	0
ACC	Primary	FLT1	0
ACC	Primary	FN1	0
ACC	Primary	FOLH1	0
ACC	Primary	FOLR1	0
ACC	Primary	GPA33	0
ACC	Primary	GPC3	0
ACC	Primary	GPNMB	0
ACC	Primary	GRPR	0
ACC	Primary	GUCY2C	0
ACC	Primary	HAVCR1	0
ACC	Primary	HLA-G	0
ACC	Primary	ICAM1	0
ACC	Primary	IGF1R	0
ACC	Primary	ISG20	0
ACC	Primary	ITGB6	0
ACC	Primary	KIT	0
ACC	Primary	LRRC15	0
ACC	Primary	LY75	0
ACC	Primary	MAGEA3	0
ACC	Primary	MET	0
ACC	Primary	MSLN	0
ACC	Primary	MUC1	0
ACC	Primary	MUC16	0
ACC	Primary	NCAM1	0
ACC	Primary	NCR2	0
ACC	Primary	NECTIN4	0
ACC	Primary	PMEL	0
ACC	Primary	PROM1	0
ACC	Primary	PSCA	0
ACC	Primary	PTK7	0
ACC	Primary	ROBO1	0
ACC	Primary	ROR1	0
ACC	Primary	ROR2	0
ACC	Primary	SLC34A2	0
ACC	Primary	SLC39A6	0
ACC	Primary	SLC44A4	0
ACC	Primary	SSTR2	0
ACC	Primary	STEAP1	0
ACC	Primary	TACSTD2	0
ACC	Primary	TFRC	0
ACC	Primary	TM4SF1	0
ACC	Primary	TNC	0
ACC	Primary	TNFRSF10B	0
ACC	Primary	TNFRSF8	0
ACC	Primary	TNFRSF9	0
ACC	Primary	TPBG	0
ACC	Primary	TYRP1	0
ACC	Primary	VTCN1	0
ACC	Metastatic	ADAM9	0
ACC	Metastatic	ALCAM	0
ACC	Metastatic	AXL	0
ACC	Metastatic	CA6	0
ACC	Metastatic	CA9	0
ACC	Metastatic	CD22	0
ACC	Metastatic	CD274	0
ACC	Metastatic	CD276	0
ACC	Metastatic	CD38	0
ACC	Metastatic	CD46	0
ACC	Metastatic	CD70	0
ACC	Metastatic	CD83	0
ACC	Metastatic	CDH6	0
ACC	Metastatic	CEACAM5	0
ACC	Metastatic	CEACAM6	0
ACC	Metastatic	CLDN18	0
ACC	Metastatic	CLDN6	0
ACC	Metastatic	CXCR4	0
ACC	Metastatic	DLL3	0
ACC	Metastatic	EFNA4	0
ACC	Metastatic	EGFR	0
ACC	Metastatic	ENPP3	0
ACC	Metastatic	EPCAM	0
ACC	Metastatic	EPHA2	0
ACC	Metastatic	EPHA5	0
ACC	Metastatic	ERBB2	0
ACC	Metastatic	ERBB3	0
ACC	Metastatic	F3	0
ACC	Metastatic	FAP	0
ACC	Metastatic	FGFR3	0
ACC	Metastatic	FLT1	0
ACC	Metastatic	FN1	0
ACC	Metastatic	FOLH1	0
ACC	Metastatic	FOLR1	0
ACC	Metastatic	GPA33	0
ACC	Metastatic	GPC3	0
ACC	Metastatic	GPNMB	0
ACC	Metastatic	GRPR	0
ACC	Metastatic	GUCY2C	0
ACC	Metastatic	HAVCR1	0
ACC	Metastatic	HLA-G	0
ACC	Metastatic	ICAM1	0
ACC	Metastatic	IGF1R	0
ACC	Metastatic	ISG20	0
ACC	Metastatic	ITGB6	0
ACC	Metastatic	KIT	0
ACC	Metastatic	LRRC15	0
ACC	Metastatic	LY75	0
ACC	Metastatic	MAGEA3	0
ACC	Metastatic	MET	0
ACC	Metastatic	MSLN	0
ACC	Metastatic	MUC1	0
ACC	Metastatic	MUC16	0
ACC	Metastatic	NCAM1	0
ACC	Metastatic	NCR2	0
ACC	Metastatic	NECTIN4	0
ACC	Metastatic	PMEL	0
ACC	Metastatic	PROM1	0
ACC	Metastatic	PSCA	0
ACC	Metastatic	PTK7	0
ACC	Metastatic	ROBO1	0
ACC	Metastatic	ROR1	0
ACC	Metastatic	ROR2	0
ACC	Metastatic	SLC34A2	0
ACC	Metastatic	SLC39A6	0
ACC	Metastatic	SLC44A4	0
ACC	Metastatic	SSTR2	0
ACC	Metastatic	STEAP1	0
ACC	Metastatic	TACSTD2	0
ACC	Metastatic	TFRC	0
ACC	Metastatic	TM4SF1	0
ACC	Metastatic	TNC	0
ACC	Metastatic	TNFRSF10B	0
ACC	Metastatic	TNFRSF8	0
ACC	Metastatic	TNFRSF9	0
ACC	Metastatic	TPBG	0
ACC	Metastatic	TYRP1	0
ACC	Metastatic	VTCN1	0
ASC	No	ADAM9	8
ASC	No	ALCAM	5
ASC	No	AXL	10
ASC	No	CA6	1
ASC	No	CA9	0
ASC	No	CD22	6
ASC	No	CD274	3
ASC	No	CD276	0
ASC	No	CD38	0
ASC	No	CD46	0
ASC	No	CD70	3
ASC	No	CD83	0
ASC	No	CDH6	2
ASC	No	CEACAM5	0
ASC	No	CEACAM6	0
ASC	No	CLDN18	0
ASC	No	CLDN6	3
ASC	No	CXCR4	0
ASC	No	DLL3	0
ASC	No	EFNA4	0
ASC	No	EGFR	20
ASC	No	ENPP3	0
ASC	No	EPCAM	0
ASC	No	EPHA2	26
ASC	No	EPHA5	0
ASC	No	ERBB2	1
ASC	No	ERBB3	0
ASC	No	F3	37
ASC	No	FAP	0
ASC	No	FGFR3	2
ASC	No	FLT1	0
ASC	No	FN1	1
ASC	No	FOLH1	0
ASC	No	FOLR1	0
ASC	No	GPA33	0
ASC	No	GPC3	0
ASC	No	GPNMB	2
ASC	No	GRPR	0
ASC	No	GUCY2C	0
ASC	No	HAVCR1	0
ASC	No	HLA-G	1
ASC	No	ICAM1	1
ASC	No	IGF1R	0
ASC	No	ISG20	0
ASC	No	ITGB6	5
ASC	No	KIT	0
ASC	No	LRRC15	0
ASC	No	LY75	2
ASC	No	MAGEA3	13
ASC	No	MET	8
ASC	No	MSLN	0
ASC	No	MUC1	0
ASC	No	MUC16	0
ASC	No	NCAM1	0
ASC	No	NCR2	0
ASC	No	NECTIN4	4
ASC	No	PMEL	0
ASC	No	PROM1	0
ASC	No	PSCA	2
ASC	No	PTK7	4
ASC	No	ROBO1	1
ASC	No	ROR1	1
ASC	No	ROR2	0
ASC	No	SLC34A2	0
ASC	No	SLC39A6	0
ASC	No	SLC44A4	0
ASC	No	SSTR2	0
ASC	No	STEAP1	0
ASC	No	TACSTD2	32
ASC	No	TFRC	13
ASC	No	TM4SF1	2
ASC	No	TNC	1
ASC	No	TNFRSF10B	7
ASC	No	TNFRSF8	5
ASC	No	TNFRSF9	11
ASC	No	TPBG	21
ASC	No	TYRP1	0
ASC	No	VTCN1	2
ASC	Primary	ADAM9	0
ASC	Primary	ALCAM	0
ASC	Primary	AXL	0
ASC	Primary	CA6	0
ASC	Primary	CA9	0
ASC	Primary	CD22	0
ASC	Primary	CD274	0
ASC	Primary	CD276	0
ASC	Primary	CD38	0
ASC	Primary	CD46	0
ASC	Primary	CD70	0
ASC	Primary	CD83	0
ASC	Primary	CDH6	0
ASC	Primary	CEACAM5	0
ASC	Primary	CEACAM6	0
ASC	Primary	CLDN18	0
ASC	Primary	CLDN6	0
ASC	Primary	CXCR4	0
ASC	Primary	DLL3	0
ASC	Primary	EFNA4	0
ASC	Primary	EGFR	0
ASC	Primary	ENPP3	0
ASC	Primary	EPCAM	0
ASC	Primary	EPHA2	0
ASC	Primary	EPHA5	0
ASC	Primary	ERBB2	0
ASC	Primary	ERBB3	0
ASC	Primary	F3	0
ASC	Primary	FAP	0
ASC	Primary	FGFR3	0
ASC	Primary	FLT1	0
ASC	Primary	FN1	0
ASC	Primary	FOLH1	0
ASC	Primary	FOLR1	0
ASC	Primary	GPA33	0
ASC	Primary	GPC3	0
ASC	Primary	GPNMB	0
ASC	Primary	GRPR	0
ASC	Primary	GUCY2C	0
ASC	Primary	HAVCR1	0
ASC	Primary	HLA-G	0
ASC	Primary	ICAM1	0
ASC	Primary	IGF1R	0
ASC	Primary	ISG20	0
ASC	Primary	ITGB6	0
ASC	Primary	KIT	0
ASC	Primary	LRRC15	0
ASC	Primary	LY75	0
ASC	Primary	MAGEA3	0
ASC	Primary	MET	0
ASC	Primary	MSLN	0
ASC	Primary	MUC1	0
ASC	Primary	MUC16	0
ASC	Primary	NCAM1	0
ASC	Primary	NCR2	0
ASC	Primary	NECTIN4	0
ASC	Primary	PMEL	0
ASC	Primary	PROM1	0
ASC	Primary	PSCA	0
ASC	Primary	PTK7	0
ASC	Primary	ROBO1	0
ASC	Primary	ROR1	0
ASC	Primary	ROR2	0
ASC	Primary	SLC34A2	0
ASC	Primary	SLC39A6	0
ASC	Primary	SLC44A4	0
ASC	Primary	SSTR2	0
ASC	Primary	STEAP1	0
ASC	Primary	TACSTD2	0
ASC	Primary	TFRC	0
ASC	Primary	TM4SF1	0
ASC	Primary	TNC	0
ASC	Primary	TNFRSF10B	0
ASC	Primary	TNFRSF8	0
ASC	Primary	TNFRSF9	0
ASC	Primary	TPBG	0
ASC	Primary	TYRP1	0
ASC	Primary	VTCN1	0
ASC	Metastatic	ADAM9	0
ASC	Metastatic	ALCAM	0
ASC	Metastatic	AXL	0
ASC	Metastatic	CA6	0
ASC	Metastatic	CA9	0
ASC	Metastatic	CD22	0
ASC	Metastatic	CD274	0
ASC	Metastatic	CD276	0
ASC	Metastatic	CD38	0
ASC	Metastatic	CD46	0
ASC	Metastatic	CD70	0
ASC	Metastatic	CD83	0
ASC	Metastatic	CDH6	0
ASC	Metastatic	CEACAM5	0
ASC	Metastatic	CEACAM6	0
ASC	Metastatic	CLDN18	0
ASC	Metastatic	CLDN6	0
ASC	Metastatic	CXCR4	0
ASC	Metastatic	DLL3	0
ASC	Metastatic	EFNA4	0
ASC	Metastatic	EGFR	0
ASC	Metastatic	ENPP3	0
ASC	Metastatic	EPCAM	0
ASC	Metastatic	EPHA2	0
ASC	Metastatic	EPHA5	0
ASC	Metastatic	ERBB2	0
ASC	Metastatic	ERBB3	0
ASC	Metastatic	F3	0
ASC	Metastatic	FAP	0
ASC	Metastatic	FGFR3	0
ASC	Metastatic	FLT1	0
ASC	Metastatic	FN1	0
ASC	Metastatic	FOLH1	0
ASC	Metastatic	FOLR1	0
ASC	Metastatic	GPA33	0
ASC	Metastatic	GPC3	0
ASC	Metastatic	GPNMB	0
ASC	Metastatic	GRPR	0
ASC	Metastatic	GUCY2C	0
ASC	Metastatic	HAVCR1	0
ASC	Metastatic	HLA-G	0
ASC	Metastatic	ICAM1	0
ASC	Metastatic	IGF1R	0
ASC	Metastatic	ISG20	0
ASC	Metastatic	ITGB6	0
ASC	Metastatic	KIT	0
ASC	Metastatic	LRRC15	0
ASC	Metastatic	LY75	0
ASC	Metastatic	MAGEA3	0
ASC	Metastatic	MET	0
ASC	Metastatic	MSLN	0
ASC	Metastatic	MUC1	0
ASC	Metastatic	MUC16	0
ASC	Metastatic	NCAM1	0
ASC	Metastatic	NCR2	0
ASC	Metastatic	NECTIN4	0
ASC	Metastatic	PMEL	0
ASC	Metastatic	PROM1	0
ASC	Metastatic	PSCA	0
ASC	Metastatic	PTK7	0
ASC	Metastatic	ROBO1	0
ASC	Metastatic	ROR1	0
ASC	Metastatic	ROR2	0
ASC	Metastatic	SLC34A2	0
ASC	Metastatic	SLC39A6	0
ASC	Metastatic	SLC44A4	0
ASC	Metastatic	SSTR2	0
ASC	Metastatic	STEAP1	0
ASC	Metastatic	TACSTD2	0
ASC	Metastatic	TFRC	0
ASC	Metastatic	TM4SF1	0
ASC	Metastatic	TNC	0
ASC	Metastatic	TNFRSF10B	0
ASC	Metastatic	TNFRSF8	0
ASC	Metastatic	TNFRSF9	0
ASC	Metastatic	TPBG	0
ASC	Metastatic	TYRP1	0
ASC	Metastatic	VTCN1	0
BLCA	No	ADAM9	20
BLCA	No	ALCAM	6
BLCA	No	AXL	28
BLCA	No	CA6	0
BLCA	No	CA9	1
BLCA	No	CD22	6
BLCA	No	CD274	17
BLCA	No	CD276	1
BLCA	No	CD38	0
BLCA	No	CD46	1
BLCA	No	CD70	8
BLCA	No	CD83	0
BLCA	No	CDH6	4
BLCA	No	CEACAM5	0
BLCA	No	CEACAM6	7
BLCA	No	CLDN18	0
BLCA	No	CLDN6	6
BLCA	No	CXCR4	0
BLCA	No	DLL3	0
BLCA	No	EFNA4	0
BLCA	No	EGFR	22
BLCA	No	ENPP3	0
BLCA	No	EPCAM	0
BLCA	No	EPHA2	61
BLCA	No	EPHA5	0
BLCA	No	ERBB2	3
BLCA	No	ERBB3	0
BLCA	No	F3	64
BLCA	No	FAP	0
BLCA	No	FGFR3	2
BLCA	No	FLT1	0
BLCA	No	FN1	3
BLCA	No	FOLH1	0
BLCA	No	FOLR1	1
BLCA	No	GPA33	0
BLCA	No	GPC3	0
BLCA	No	GPNMB	0
BLCA	No	GRPR	0
BLCA	No	GUCY2C	0
BLCA	No	HAVCR1	1
BLCA	No	HLA-G	4
BLCA	No	ICAM1	5
BLCA	No	IGF1R	0
BLCA	No	ISG20	0
BLCA	No	ITGB6	6
BLCA	No	KIT	0
BLCA	No	LRRC15	0
BLCA	No	LY75	1
BLCA	No	MAGEA3	20
BLCA	No	MET	22
BLCA	No	MSLN	0
BLCA	No	MUC1	0
BLCA	No	MUC16	4
BLCA	No	NCAM1	0
BLCA	No	NCR2	0
BLCA	No	NECTIN4	5
BLCA	No	PMEL	1
BLCA	No	PROM1	0
BLCA	No	PSCA	11
BLCA	No	PTK7	7
BLCA	No	ROBO1	1
BLCA	No	ROR1	7
BLCA	No	ROR2	0
BLCA	No	SLC34A2	0
BLCA	No	SLC39A6	0
BLCA	No	SLC44A4	0
BLCA	No	SSTR2	0
BLCA	No	STEAP1	1
BLCA	No	TACSTD2	47
BLCA	No	TFRC	14
BLCA	No	TM4SF1	15
BLCA	No	TNC	1
BLCA	No	TNFRSF10B	8
BLCA	No	TNFRSF8	5
BLCA	No	TNFRSF9	14
BLCA	No	TPBG	23
BLCA	No	TYRP1	0
BLCA	No	VTCN1	3
BLCA	Primary	ADAM9	3
BLCA	Primary	ALCAM	0
BLCA	Primary	AXL	2
BLCA	Primary	CA6	0
BLCA	Primary	CA9	0
BLCA	Primary	CD22	0
BLCA	Primary	CD274	2
BLCA	Primary	CD276	0
BLCA	Primary	CD38	0
BLCA	Primary	CD46	0
BLCA	Primary	CD70	0
BLCA	Primary	CD83	0
BLCA	Primary	CDH6	0
BLCA	Primary	CEACAM5	0
BLCA	Primary	CEACAM6	0
BLCA	Primary	CLDN18	0
BLCA	Primary	CLDN6	0
BLCA	Primary	CXCR4	0
BLCA	Primary	DLL3	0
BLCA	Primary	EFNA4	0
BLCA	Primary	EGFR	0
BLCA	Primary	ENPP3	0
BLCA	Primary	EPCAM	0
BLCA	Primary	EPHA2	8
BLCA	Primary	EPHA5	0
BLCA	Primary	ERBB2	0
BLCA	Primary	ERBB3	0
BLCA	Primary	F3	2
BLCA	Primary	FAP	0
BLCA	Primary	FGFR3	3
BLCA	Primary	FLT1	0
BLCA	Primary	FN1	1
BLCA	Primary	FOLH1	0
BLCA	Primary	FOLR1	0
BLCA	Primary	GPA33	0
BLCA	Primary	GPC3	0
BLCA	Primary	GPNMB	0
BLCA	Primary	GRPR	0
BLCA	Primary	GUCY2C	0
BLCA	Primary	HAVCR1	0
BLCA	Primary	HLA-G	0
BLCA	Primary	ICAM1	0
BLCA	Primary	IGF1R	0
BLCA	Primary	ISG20	0
BLCA	Primary	ITGB6	2
BLCA	Primary	KIT	0
BLCA	Primary	LRRC15	0
BLCA	Primary	LY75	0
BLCA	Primary	MAGEA3	0
BLCA	Primary	MET	0
BLCA	Primary	MSLN	0
BLCA	Primary	MUC1	0
BLCA	Primary	MUC16	0
BLCA	Primary	NCAM1	0
BLCA	Primary	NCR2	0
BLCA	Primary	NECTIN4	0
BLCA	Primary	PMEL	0
BLCA	Primary	PROM1	0
BLCA	Primary	PSCA	3
BLCA	Primary	PTK7	0
BLCA	Primary	ROBO1	0
BLCA	Primary	ROR1	0
BLCA	Primary	ROR2	0
BLCA	Primary	SLC34A2	0
BLCA	Primary	SLC39A6	0
BLCA	Primary	SLC44A4	0
BLCA	Primary	SSTR2	0
BLCA	Primary	STEAP1	0
BLCA	Primary	TACSTD2	3
BLCA	Primary	TFRC	1
BLCA	Primary	TM4SF1	0
BLCA	Primary	TNC	0
BLCA	Primary	TNFRSF10B	1
BLCA	Primary	TNFRSF8	1
BLCA	Primary	TNFRSF9	0
BLCA	Primary	TPBG	1
BLCA	Primary	TYRP1	0
BLCA	Primary	VTCN1	0
BLCA	Metastatic	ADAM9	1
BLCA	Metastatic	ALCAM	0
BLCA	Metastatic	AXL	0
BLCA	Metastatic	CA6	0
BLCA	Metastatic	CA9	0
BLCA	Metastatic	CD22	0
BLCA	Metastatic	CD274	0
BLCA	Metastatic	CD276	0
BLCA	Metastatic	CD38	0
BLCA	Metastatic	CD46	0
BLCA	Metastatic	CD70	0
BLCA	Metastatic	CD83	0
BLCA	Metastatic	CDH6	0
BLCA	Metastatic	CEACAM5	0
BLCA	Metastatic	CEACAM6	0
BLCA	Metastatic	CLDN18	0
BLCA	Metastatic	CLDN6	0
BLCA	Metastatic	CXCR4	0
BLCA	Metastatic	DLL3	0
BLCA	Metastatic	EFNA4	0
BLCA	Metastatic	EGFR	0
BLCA	Metastatic	ENPP3	0
BLCA	Metastatic	EPCAM	0
BLCA	Metastatic	EPHA2	1
BLCA	Metastatic	EPHA5	0
BLCA	Metastatic	ERBB2	0
BLCA	Metastatic	ERBB3	0
BLCA	Metastatic	F3	0
BLCA	Metastatic	FAP	0
BLCA	Metastatic	FGFR3	0
BLCA	Metastatic	FLT1	0
BLCA	Metastatic	FN1	0
BLCA	Metastatic	FOLH1	0
BLCA	Metastatic	FOLR1	0
BLCA	Metastatic	GPA33	0
BLCA	Metastatic	GPC3	0
BLCA	Metastatic	GPNMB	0
BLCA	Metastatic	GRPR	0
BLCA	Metastatic	GUCY2C	0
BLCA	Metastatic	HAVCR1	0
BLCA	Metastatic	HLA-G	0
BLCA	Metastatic	ICAM1	0
BLCA	Metastatic	IGF1R	0
BLCA	Metastatic	ISG20	0
BLCA	Metastatic	ITGB6	0
BLCA	Metastatic	KIT	0
BLCA	Metastatic	LRRC15	0
BLCA	Metastatic	LY75	0
BLCA	Metastatic	MAGEA3	0
BLCA	Metastatic	MET	0
BLCA	Metastatic	MSLN	0
BLCA	Metastatic	MUC1	0
BLCA	Metastatic	MUC16	0
BLCA	Metastatic	NCAM1	0
BLCA	Metastatic	NCR2	0
BLCA	Metastatic	NECTIN4	0
BLCA	Metastatic	PMEL	0
BLCA	Metastatic	PROM1	0
BLCA	Metastatic	PSCA	1
BLCA	Metastatic	PTK7	0
BLCA	Metastatic	ROBO1	0
BLCA	Metastatic	ROR1	0
BLCA	Metastatic	ROR2	0
BLCA	Metastatic	SLC34A2	0
BLCA	Metastatic	SLC39A6	0
BLCA	Metastatic	SLC44A4	0
BLCA	Metastatic	SSTR2	0
BLCA	Metastatic	STEAP1	0
BLCA	Metastatic	TACSTD2	1
BLCA	Metastatic	TFRC	0
BLCA	Metastatic	TM4SF1	0
BLCA	Metastatic	TNC	0
BLCA	Metastatic	TNFRSF10B	0
BLCA	Metastatic	TNFRSF8	0
BLCA	Metastatic	TNFRSF9	0
BLCA	Metastatic	TPBG	0
BLCA	Metastatic	TYRP1	0
BLCA	Metastatic	VTCN1	0
BRCA_Basal	No	ADAM9	22
BRCA_Basal	No	ALCAM	2
BRCA_Basal	No	AXL	48
BRCA_Basal	No	CA6	1
BRCA_Basal	No	CA9	1
BRCA_Basal	No	CD22	3
BRCA_Basal	No	CD274	21
BRCA_Basal	No	CD276	1
BRCA_Basal	No	CD38	2
BRCA_Basal	No	CD46	0
BRCA_Basal	No	CD70	22
BRCA_Basal	No	CD83	0
BRCA_Basal	No	CDH6	14
BRCA_Basal	No	CEACAM5	0
BRCA_Basal	No	CEACAM6	4
BRCA_Basal	No	CLDN18	0
BRCA_Basal	No	CLDN6	12
BRCA_Basal	No	CXCR4	0
BRCA_Basal	No	DLL3	0
BRCA_Basal	No	EFNA4	0
BRCA_Basal	No	EGFR	14
BRCA_Basal	No	ENPP3	0
BRCA_Basal	No	EPCAM	0
BRCA_Basal	No	EPHA2	57
BRCA_Basal	No	EPHA5	3
BRCA_Basal	No	ERBB2	4
BRCA_Basal	No	ERBB3	0
BRCA_Basal	No	F3	42
BRCA_Basal	No	FAP	0
BRCA_Basal	No	FGFR3	1
BRCA_Basal	No	FLT1	0
BRCA_Basal	No	FN1	7
BRCA_Basal	No	FOLH1	0
BRCA_Basal	No	FOLR1	4
BRCA_Basal	No	GPA33	0
BRCA_Basal	No	GPC3	0
BRCA_Basal	No	GPNMB	0
BRCA_Basal	No	GRPR	0
BRCA_Basal	No	GUCY2C	0
BRCA_Basal	No	HAVCR1	2
BRCA_Basal	No	HLA-G	1
BRCA_Basal	No	ICAM1	6
BRCA_Basal	No	IGF1R	1
BRCA_Basal	No	ISG20	0
BRCA_Basal	No	ITGB6	5
BRCA_Basal	No	KIT	0
BRCA_Basal	No	LRRC15	0
BRCA_Basal	No	LY75	0
BRCA_Basal	No	MAGEA3	14
BRCA_Basal	No	MET	16
BRCA_Basal	No	MSLN	1
BRCA_Basal	No	MUC1	0
BRCA_Basal	No	MUC16	6
BRCA_Basal	No	NCAM1	0
BRCA_Basal	No	NCR2	1
BRCA_Basal	No	NECTIN4	0
BRCA_Basal	No	PMEL	1
BRCA_Basal	No	PROM1	2
BRCA_Basal	No	PSCA	3
BRCA_Basal	No	PTK7	6
BRCA_Basal	No	ROBO1	4
BRCA_Basal	No	ROR1	18
BRCA_Basal	No	ROR2	0
BRCA_Basal	No	SLC34A2	1
BRCA_Basal	No	SLC39A6	0
BRCA_Basal	No	SLC44A4	0
BRCA_Basal	No	SSTR2	0
BRCA_Basal	No	STEAP1	1
BRCA_Basal	No	TACSTD2	25
BRCA_Basal	No	TFRC	12
BRCA_Basal	No	TM4SF1	10
BRCA_Basal	No	TNC	1
BRCA_Basal	No	TNFRSF10B	5
BRCA_Basal	No	TNFRSF8	7
BRCA_Basal	No	TNFRSF9	23
BRCA_Basal	No	TPBG	13
BRCA_Basal	No	TYRP1	2
BRCA_Basal	No	VTCN1	4
BRCA_Basal	Primary	ADAM9	0
BRCA_Basal	Primary	ALCAM	0
BRCA_Basal	Primary	AXL	2
BRCA_Basal	Primary	CA6	1
BRCA_Basal	Primary	CA9	0
BRCA_Basal	Primary	CD22	1
BRCA_Basal	Primary	CD274	2
BRCA_Basal	Primary	CD276	0
BRCA_Basal	Primary	CD38	0
BRCA_Basal	Primary	CD46	0
BRCA_Basal	Primary	CD70	0
BRCA_Basal	Primary	CD83	0
BRCA_Basal	Primary	CDH6	0
BRCA_Basal	Primary	CEACAM5	0
BRCA_Basal	Primary	CEACAM6	0
BRCA_Basal	Primary	CLDN18	0
BRCA_Basal	Primary	CLDN6	1
BRCA_Basal	Primary	CXCR4	0
BRCA_Basal	Primary	DLL3	0
BRCA_Basal	Primary	EFNA4	1
BRCA_Basal	Primary	EGFR	2
BRCA_Basal	Primary	ENPP3	0
BRCA_Basal	Primary	EPCAM	0
BRCA_Basal	Primary	EPHA2	5
BRCA_Basal	Primary	EPHA5	1
BRCA_Basal	Primary	ERBB2	2
BRCA_Basal	Primary	ERBB3	0
BRCA_Basal	Primary	F3	3
BRCA_Basal	Primary	FAP	0
BRCA_Basal	Primary	FGFR3	0
BRCA_Basal	Primary	FLT1	0
BRCA_Basal	Primary	FN1	0
BRCA_Basal	Primary	FOLH1	0
BRCA_Basal	Primary	FOLR1	0
BRCA_Basal	Primary	GPA33	0
BRCA_Basal	Primary	GPC3	0
BRCA_Basal	Primary	GPNMB	0
BRCA_Basal	Primary	GRPR	0
BRCA_Basal	Primary	GUCY2C	0
BRCA_Basal	Primary	HAVCR1	0
BRCA_Basal	Primary	HLA-G	0
BRCA_Basal	Primary	ICAM1	0
BRCA_Basal	Primary	IGF1R	0
BRCA_Basal	Primary	ISG20	0
BRCA_Basal	Primary	ITGB6	2
BRCA_Basal	Primary	KIT	0
BRCA_Basal	Primary	LRRC15	0
BRCA_Basal	Primary	LY75	0
BRCA_Basal	Primary	MAGEA3	5
BRCA_Basal	Primary	MET	2
BRCA_Basal	Primary	MSLN	0
BRCA_Basal	Primary	MUC1	0
BRCA_Basal	Primary	MUC16	1
BRCA_Basal	Primary	NCAM1	0
BRCA_Basal	Primary	NCR2	1
BRCA_Basal	Primary	NECTIN4	0
BRCA_Basal	Primary	PMEL	0
BRCA_Basal	Primary	PROM1	3
BRCA_Basal	Primary	PSCA	0
BRCA_Basal	Primary	PTK7	1
BRCA_Basal	Primary	ROBO1	0
BRCA_Basal	Primary	ROR1	4
BRCA_Basal	Primary	ROR2	0
BRCA_Basal	Primary	SLC34A2	0
BRCA_Basal	Primary	SLC39A6	0
BRCA_Basal	Primary	SLC44A4	0
BRCA_Basal	Primary	SSTR2	0
BRCA_Basal	Primary	STEAP1	0
BRCA_Basal	Primary	TACSTD2	2
BRCA_Basal	Primary	TFRC	6
BRCA_Basal	Primary	TM4SF1	5
BRCA_Basal	Primary	TNC	1
BRCA_Basal	Primary	TNFRSF10B	1
BRCA_Basal	Primary	TNFRSF8	0
BRCA_Basal	Primary	TNFRSF9	0
BRCA_Basal	Primary	TPBG	6
BRCA_Basal	Primary	TYRP1	0
BRCA_Basal	Primary	VTCN1	3
BRCA_Basal	Metastatic	ADAM9	0
BRCA_Basal	Metastatic	ALCAM	0
BRCA_Basal	Metastatic	AXL	0
BRCA_Basal	Metastatic	CA6	0
BRCA_Basal	Metastatic	CA9	0
BRCA_Basal	Metastatic	CD22	0
BRCA_Basal	Metastatic	CD274	0
BRCA_Basal	Metastatic	CD276	0
BRCA_Basal	Metastatic	CD38	0
BRCA_Basal	Metastatic	CD46	0
BRCA_Basal	Metastatic	CD70	0
BRCA_Basal	Metastatic	CD83	0
BRCA_Basal	Metastatic	CDH6	0
BRCA_Basal	Metastatic	CEACAM5	0
BRCA_Basal	Metastatic	CEACAM6	0
BRCA_Basal	Metastatic	CLDN18	0
BRCA_Basal	Metastatic	CLDN6	0
BRCA_Basal	Metastatic	CXCR4	0
BRCA_Basal	Metastatic	DLL3	0
BRCA_Basal	Metastatic	EFNA4	0
BRCA_Basal	Metastatic	EGFR	0
BRCA_Basal	Metastatic	ENPP3	0
BRCA_Basal	Metastatic	EPCAM	0
BRCA_Basal	Metastatic	EPHA2	0
BRCA_Basal	Metastatic	EPHA5	0
BRCA_Basal	Metastatic	ERBB2	0
BRCA_Basal	Metastatic	ERBB3	0
BRCA_Basal	Metastatic	F3	0
BRCA_Basal	Metastatic	FAP	0
BRCA_Basal	Metastatic	FGFR3	0
BRCA_Basal	Metastatic	FLT1	0
BRCA_Basal	Metastatic	FN1	0
BRCA_Basal	Metastatic	FOLH1	0
BRCA_Basal	Metastatic	FOLR1	0
BRCA_Basal	Metastatic	GPA33	0
BRCA_Basal	Metastatic	GPC3	0
BRCA_Basal	Metastatic	GPNMB	0
BRCA_Basal	Metastatic	GRPR	0
BRCA_Basal	Metastatic	GUCY2C	0
BRCA_Basal	Metastatic	HAVCR1	0
BRCA_Basal	Metastatic	HLA-G	0
BRCA_Basal	Metastatic	ICAM1	0
BRCA_Basal	Metastatic	IGF1R	0
BRCA_Basal	Metastatic	ISG20	0
BRCA_Basal	Metastatic	ITGB6	0
BRCA_Basal	Metastatic	KIT	0
BRCA_Basal	Metastatic	LRRC15	0
BRCA_Basal	Metastatic	LY75	0
BRCA_Basal	Metastatic	MAGEA3	0
BRCA_Basal	Metastatic	MET	0
BRCA_Basal	Metastatic	MSLN	0
BRCA_Basal	Metastatic	MUC1	0
BRCA_Basal	Metastatic	MUC16	0
BRCA_Basal	Metastatic	NCAM1	0
BRCA_Basal	Metastatic	NCR2	0
BRCA_Basal	Metastatic	NECTIN4	0
BRCA_Basal	Metastatic	PMEL	0
BRCA_Basal	Metastatic	PROM1	0
BRCA_Basal	Metastatic	PSCA	0
BRCA_Basal	Metastatic	PTK7	0
BRCA_Basal	Metastatic	ROBO1	0
BRCA_Basal	Metastatic	ROR1	0
BRCA_Basal	Metastatic	ROR2	0
BRCA_Basal	Metastatic	SLC34A2	0
BRCA_Basal	Metastatic	SLC39A6	0
BRCA_Basal	Metastatic	SLC44A4	0
BRCA_Basal	Metastatic	SSTR2	0
BRCA_Basal	Metastatic	STEAP1	0
BRCA_Basal	Metastatic	TACSTD2	0
BRCA_Basal	Metastatic	TFRC	0
BRCA_Basal	Metastatic	TM4SF1	0
BRCA_Basal	Metastatic	TNC	0
BRCA_Basal	Metastatic	TNFRSF10B	0
BRCA_Basal	Metastatic	TNFRSF8	0
BRCA_Basal	Metastatic	TNFRSF9	0
BRCA_Basal	Metastatic	TPBG	0
BRCA_Basal	Metastatic	TYRP1	0
BRCA_Basal	Metastatic	VTCN1	0
BRCA_Her2	No	ADAM9	23
BRCA_Her2	No	ALCAM	3
BRCA_Her2	No	AXL	37
BRCA_Her2	No	CA6	1
BRCA_Her2	No	CA9	0
BRCA_Her2	No	CD22	3
BRCA_Her2	No	CD274	22
BRCA_Her2	No	CD276	0
BRCA_Her2	No	CD38	1
BRCA_Her2	No	CD46	0
BRCA_Her2	No	CD70	14
BRCA_Her2	No	CD83	0
BRCA_Her2	No	CDH6	8
BRCA_Her2	No	CEACAM5	0
BRCA_Her2	No	CEACAM6	7
BRCA_Her2	No	CLDN18	0
BRCA_Her2	No	CLDN6	7
BRCA_Her2	No	CXCR4	0
BRCA_Her2	No	DLL3	0
BRCA_Her2	No	EFNA4	0
BRCA_Her2	No	EGFR	10
BRCA_Her2	No	ENPP3	0
BRCA_Her2	No	EPCAM	0
BRCA_Her2	No	EPHA2	56
BRCA_Her2	No	EPHA5	4
BRCA_Her2	No	ERBB2	5
BRCA_Her2	No	ERBB3	0
BRCA_Her2	No	F3	33
BRCA_Her2	No	FAP	2
BRCA_Her2	No	FGFR3	3
BRCA_Her2	No	FLT1	0
BRCA_Her2	No	FN1	5
BRCA_Her2	No	FOLH1	0
BRCA_Her2	No	FOLR1	3
BRCA_Her2	No	GPA33	0
BRCA_Her2	No	GPC3	0
BRCA_Her2	No	GPNMB	0
BRCA_Her2	No	GRPR	2
BRCA_Her2	No	GUCY2C	0
BRCA_Her2	No	HAVCR1	5
BRCA_Her2	No	HLA-G	2
BRCA_Her2	No	ICAM1	6
BRCA_Her2	No	IGF1R	0
BRCA_Her2	No	ISG20	0
BRCA_Her2	No	ITGB6	6
BRCA_Her2	No	KIT	0
BRCA_Her2	No	LRRC15	0
BRCA_Her2	No	LY75	0
BRCA_Her2	No	MAGEA3	17
BRCA_Her2	No	MET	21
BRCA_Her2	No	MSLN	0
BRCA_Her2	No	MUC1	0
BRCA_Her2	No	MUC16	6
BRCA_Her2	No	NCAM1	0
BRCA_Her2	No	NCR2	1
BRCA_Her2	No	NECTIN4	2
BRCA_Her2	No	PMEL	1
BRCA_Her2	No	PROM1	1
BRCA_Her2	No	PSCA	8
BRCA_Her2	No	PTK7	2
BRCA_Her2	No	ROBO1	2
BRCA_Her2	No	ROR1	15
BRCA_Her2	No	ROR2	0
BRCA_Her2	No	SLC34A2	2
BRCA_Her2	No	SLC39A6	1
BRCA_Her2	No	SLC44A4	0
BRCA_Her2	No	SSTR2	0
BRCA_Her2	No	STEAP1	1
BRCA_Her2	No	TACSTD2	27
BRCA_Her2	No	TFRC	13
BRCA_Her2	No	TM4SF1	18
BRCA_Her2	No	TNC	1
BRCA_Her2	No	TNFRSF10B	8
BRCA_Her2	No	TNFRSF8	4
BRCA_Her2	No	TNFRSF9	11
BRCA_Her2	No	TPBG	17
BRCA_Her2	No	TYRP1	1
BRCA_Her2	No	VTCN1	4
BRCA_Her2	Primary	ADAM9	0
BRCA_Her2	Primary	ALCAM	0
BRCA_Her2	Primary	AXL	0
BRCA_Her2	Primary	CA6	0
BRCA_Her2	Primary	CA9	0
BRCA_Her2	Primary	CD22	0
BRCA_Her2	Primary	CD274	0
BRCA_Her2	Primary	CD276	0
BRCA_Her2	Primary	CD38	0
BRCA_Her2	Primary	CD46	0
BRCA_Her2	Primary	CD70	0
BRCA_Her2	Primary	CD83	0
BRCA_Her2	Primary	CDH6	0
BRCA_Her2	Primary	CEACAM5	0
BRCA_Her2	Primary	CEACAM6	0
BRCA_Her2	Primary	CLDN18	0
BRCA_Her2	Primary	CLDN6	0
BRCA_Her2	Primary	CXCR4	0
BRCA_Her2	Primary	DLL3	0
BRCA_Her2	Primary	EFNA4	0
BRCA_Her2	Primary	EGFR	0
BRCA_Her2	Primary	ENPP3	0
BRCA_Her2	Primary	EPCAM	0
BRCA_Her2	Primary	EPHA2	0
BRCA_Her2	Primary	EPHA5	0
BRCA_Her2	Primary	ERBB2	1
BRCA_Her2	Primary	ERBB3	0
BRCA_Her2	Primary	F3	0
BRCA_Her2	Primary	FAP	0
BRCA_Her2	Primary	FGFR3	0
BRCA_Her2	Primary	FLT1	0
BRCA_Her2	Primary	FN1	0
BRCA_Her2	Primary	FOLH1	0
BRCA_Her2	Primary	FOLR1	0
BRCA_Her2	Primary	GPA33	0
BRCA_Her2	Primary	GPC3	0
BRCA_Her2	Primary	GPNMB	0
BRCA_Her2	Primary	GRPR	0
BRCA_Her2	Primary	GUCY2C	0
BRCA_Her2	Primary	HAVCR1	0
BRCA_Her2	Primary	HLA-G	0
BRCA_Her2	Primary	ICAM1	0
BRCA_Her2	Primary	IGF1R	0
BRCA_Her2	Primary	ISG20	0
BRCA_Her2	Primary	ITGB6	0
BRCA_Her2	Primary	KIT	0
BRCA_Her2	Primary	LRRC15	0
BRCA_Her2	Primary	LY75	0
BRCA_Her2	Primary	MAGEA3	0
BRCA_Her2	Primary	MET	0
BRCA_Her2	Primary	MSLN	0
BRCA_Her2	Primary	MUC1	0
BRCA_Her2	Primary	MUC16	0
BRCA_Her2	Primary	NCAM1	0
BRCA_Her2	Primary	NCR2	0
BRCA_Her2	Primary	NECTIN4	0
BRCA_Her2	Primary	PMEL	0
BRCA_Her2	Primary	PROM1	0
BRCA_Her2	Primary	PSCA	0
BRCA_Her2	Primary	PTK7	0
BRCA_Her2	Primary	ROBO1	0
BRCA_Her2	Primary	ROR1	0
BRCA_Her2	Primary	ROR2	0
BRCA_Her2	Primary	SLC34A2	0
BRCA_Her2	Primary	SLC39A6	0
BRCA_Her2	Primary	SLC44A4	0
BRCA_Her2	Primary	SSTR2	0
BRCA_Her2	Primary	STEAP1	0
BRCA_Her2	Primary	TACSTD2	0
BRCA_Her2	Primary	TFRC	0
BRCA_Her2	Primary	TM4SF1	0
BRCA_Her2	Primary	TNC	0
BRCA_Her2	Primary	TNFRSF10B	0
BRCA_Her2	Primary	TNFRSF8	0
BRCA_Her2	Primary	TNFRSF9	0
BRCA_Her2	Primary	TPBG	0
BRCA_Her2	Primary	TYRP1	0
BRCA_Her2	Primary	VTCN1	0
BRCA_Her2	Metastatic	ADAM9	0
BRCA_Her2	Metastatic	ALCAM	1
BRCA_Her2	Metastatic	AXL	0
BRCA_Her2	Metastatic	CA6	1
BRCA_Her2	Metastatic	CA9	0
BRCA_Her2	Metastatic	CD22	0
BRCA_Her2	Metastatic	CD274	0
BRCA_Her2	Metastatic	CD276	0
BRCA_Her2	Metastatic	CD38	0
BRCA_Her2	Metastatic	CD46	0
BRCA_Her2	Metastatic	CD70	0
BRCA_Her2	Metastatic	CD83	0
BRCA_Her2	Metastatic	CDH6	0
BRCA_Her2	Metastatic	CEACAM5	1
BRCA_Her2	Metastatic	CEACAM6	1
BRCA_Her2	Metastatic	CLDN18	0
BRCA_Her2	Metastatic	CLDN6	0
BRCA_Her2	Metastatic	CXCR4	0
BRCA_Her2	Metastatic	DLL3	0
BRCA_Her2	Metastatic	EFNA4	0
BRCA_Her2	Metastatic	EGFR	1
BRCA_Her2	Metastatic	ENPP3	0
BRCA_Her2	Metastatic	EPCAM	0
BRCA_Her2	Metastatic	EPHA2	0
BRCA_Her2	Metastatic	EPHA5	0
BRCA_Her2	Metastatic	ERBB2	10
BRCA_Her2	Metastatic	ERBB3	0
BRCA_Her2	Metastatic	F3	0
BRCA_Her2	Metastatic	FAP	0
BRCA_Her2	Metastatic	FGFR3	0
BRCA_Her2	Metastatic	FLT1	0
BRCA_Her2	Metastatic	FN1	0
BRCA_Her2	Metastatic	FOLH1	0
BRCA_Her2	Metastatic	FOLR1	0
BRCA_Her2	Metastatic	GPA33	0
BRCA_Her2	Metastatic	GPC3	0
BRCA_Her2	Metastatic	GPNMB	0
BRCA_Her2	Metastatic	GRPR	2
BRCA_Her2	Metastatic	GUCY2C	0
BRCA_Her2	Metastatic	HAVCR1	0
BRCA_Her2	Metastatic	HLA-G	0
BRCA_Her2	Metastatic	ICAM1	0
BRCA_Her2	Metastatic	IGF1R	0
BRCA_Her2	Metastatic	ISG20	0
BRCA_Her2	Metastatic	ITGB6	1
BRCA_Her2	Metastatic	KIT	0
BRCA_Her2	Metastatic	LRRC15	0
BRCA_Her2	Metastatic	LY75	0
BRCA_Her2	Metastatic	MAGEA3	5
BRCA_Her2	Metastatic	MET	0
BRCA_Her2	Metastatic	MSLN	0
BRCA_Her2	Metastatic	MUC1	0
BRCA_Her2	Metastatic	MUC16	0
BRCA_Her2	Metastatic	NCAM1	0
BRCA_Her2	Metastatic	NCR2	1
BRCA_Her2	Metastatic	NECTIN4	1
BRCA_Her2	Metastatic	PMEL	0
BRCA_Her2	Metastatic	PROM1	0
BRCA_Her2	Metastatic	PSCA	2
BRCA_Her2	Metastatic	PTK7	0
BRCA_Her2	Metastatic	ROBO1	0
BRCA_Her2	Metastatic	ROR1	0
BRCA_Her2	Metastatic	ROR2	0
BRCA_Her2	Metastatic	SLC34A2	0
BRCA_Her2	Metastatic	SLC39A6	0
BRCA_Her2	Metastatic	SLC44A4	0
BRCA_Her2	Metastatic	SSTR2	1
BRCA_Her2	Metastatic	STEAP1	0
BRCA_Her2	Metastatic	TACSTD2	0
BRCA_Her2	Metastatic	TFRC	4
BRCA_Her2	Metastatic	TM4SF1	0
BRCA_Her2	Metastatic	TNC	0
BRCA_Her2	Metastatic	TNFRSF10B	0
BRCA_Her2	Metastatic	TNFRSF8	1
BRCA_Her2	Metastatic	TNFRSF9	0
BRCA_Her2	Metastatic	TPBG	1
BRCA_Her2	Metastatic	TYRP1	4
BRCA_Her2	Metastatic	VTCN1	2
BRCA_LumA	No	ADAM9	24
BRCA_LumA	No	ALCAM	4
BRCA_LumA	No	AXL	44
BRCA_LumA	No	CA6	0
BRCA_LumA	No	CA9	0
BRCA_LumA	No	CD22	3
BRCA_LumA	No	CD274	18
BRCA_LumA	No	CD276	2
BRCA_LumA	No	CD38	0
BRCA_LumA	No	CD46	1
BRCA_LumA	No	CD70	28
BRCA_LumA	No	CD83	0
BRCA_LumA	No	CDH6	12
BRCA_LumA	No	CEACAM5	1
BRCA_LumA	No	CEACAM6	7
BRCA_LumA	No	CLDN18	0
BRCA_LumA	No	CLDN6	6
BRCA_LumA	No	CXCR4	0
BRCA_LumA	No	DLL3	0
BRCA_LumA	No	EFNA4	1
BRCA_LumA	No	EGFR	11
BRCA_LumA	No	ENPP3	0
BRCA_LumA	No	EPCAM	0
BRCA_LumA	No	EPHA2	49
BRCA_LumA	No	EPHA5	13
BRCA_LumA	No	ERBB2	12
BRCA_LumA	No	ERBB3	0
BRCA_LumA	No	F3	23
BRCA_LumA	No	FAP	4
BRCA_LumA	No	FGFR3	1
BRCA_LumA	No	FLT1	0
BRCA_LumA	No	FN1	7
BRCA_LumA	No	FOLH1	0
BRCA_LumA	No	FOLR1	4
BRCA_LumA	No	GPA33	0
BRCA_LumA	No	GPC3	0
BRCA_LumA	No	GPNMB	0
BRCA_LumA	No	GRPR	5
BRCA_LumA	No	GUCY2C	0
BRCA_LumA	No	HAVCR1	4
BRCA_LumA	No	HLA-G	2
BRCA_LumA	No	ICAM1	6
BRCA_LumA	No	IGF1R	1
BRCA_LumA	No	ISG20	0
BRCA_LumA	No	ITGB6	5
BRCA_LumA	No	KIT	0
BRCA_LumA	No	LRRC15	0
BRCA_LumA	No	LY75	0
BRCA_LumA	No	MAGEA3	20
BRCA_LumA	No	MET	11
BRCA_LumA	No	MSLN	0
BRCA_LumA	No	MUC1	1
BRCA_LumA	No	MUC16	6
BRCA_LumA	No	NCAM1	0
BRCA_LumA	No	NCR2	1
BRCA_LumA	No	NECTIN4	2
BRCA_LumA	No	PMEL	1
BRCA_LumA	No	PROM1	2
BRCA_LumA	No	PSCA	9
BRCA_LumA	No	PTK7	4
BRCA_LumA	No	ROBO1	7
BRCA_LumA	No	ROR1	24
BRCA_LumA	No	ROR2	0
BRCA_LumA	No	SLC34A2	1
BRCA_LumA	No	SLC39A6	1
BRCA_LumA	No	SLC44A4	0
BRCA_LumA	No	SSTR2	2
BRCA_LumA	No	STEAP1	0
BRCA_LumA	No	TACSTD2	24
BRCA_LumA	No	TFRC	10
BRCA_LumA	No	TM4SF1	15
BRCA_LumA	No	TNC	3
BRCA_LumA	No	TNFRSF10B	9
BRCA_LumA	No	TNFRSF8	3
BRCA_LumA	No	TNFRSF9	25
BRCA_LumA	No	TPBG	20
BRCA_LumA	No	TYRP1	7
BRCA_LumA	No	VTCN1	7
BRCA_LumA	Primary	ADAM9	0
BRCA_LumA	Primary	ALCAM	0
BRCA_LumA	Primary	AXL	0
BRCA_LumA	Primary	CA6	0
BRCA_LumA	Primary	CA9	0
BRCA_LumA	Primary	CD22	0
BRCA_LumA	Primary	CD274	0
BRCA_LumA	Primary	CD276	0
BRCA_LumA	Primary	CD38	0
BRCA_LumA	Primary	CD46	0
BRCA_LumA	Primary	CD70	0
BRCA_LumA	Primary	CD83	0
BRCA_LumA	Primary	CDH6	0
BRCA_LumA	Primary	CEACAM5	0
BRCA_LumA	Primary	CEACAM6	0
BRCA_LumA	Primary	CLDN18	0
BRCA_LumA	Primary	CLDN6	0
BRCA_LumA	Primary	CXCR4	0
BRCA_LumA	Primary	DLL3	0
BRCA_LumA	Primary	EFNA4	0
BRCA_LumA	Primary	EGFR	0
BRCA_LumA	Primary	ENPP3	0
BRCA_LumA	Primary	EPCAM	0
BRCA_LumA	Primary	EPHA2	0
BRCA_LumA	Primary	EPHA5	0
BRCA_LumA	Primary	ERBB2	0
BRCA_LumA	Primary	ERBB3	0
BRCA_LumA	Primary	F3	0
BRCA_LumA	Primary	FAP	0
BRCA_LumA	Primary	FGFR3	0
BRCA_LumA	Primary	FLT1	0
BRCA_LumA	Primary	FN1	0
BRCA_LumA	Primary	FOLH1	0
BRCA_LumA	Primary	FOLR1	0
BRCA_LumA	Primary	GPA33	0
BRCA_LumA	Primary	GPC3	0
BRCA_LumA	Primary	GPNMB	0
BRCA_LumA	Primary	GRPR	0
BRCA_LumA	Primary	GUCY2C	0
BRCA_LumA	Primary	HAVCR1	0
BRCA_LumA	Primary	HLA-G	0
BRCA_LumA	Primary	ICAM1	0
BRCA_LumA	Primary	IGF1R	0
BRCA_LumA	Primary	ISG20	0
BRCA_LumA	Primary	ITGB6	0
BRCA_LumA	Primary	KIT	0
BRCA_LumA	Primary	LRRC15	0
BRCA_LumA	Primary	LY75	0
BRCA_LumA	Primary	MAGEA3	0
BRCA_LumA	Primary	MET	0
BRCA_LumA	Primary	MSLN	0
BRCA_LumA	Primary	MUC1	0
BRCA_LumA	Primary	MUC16	0
BRCA_LumA	Primary	NCAM1	0
BRCA_LumA	Primary	NCR2	0
BRCA_LumA	Primary	NECTIN4	0
BRCA_LumA	Primary	PMEL	0
BRCA_LumA	Primary	PROM1	0
BRCA_LumA	Primary	PSCA	0
BRCA_LumA	Primary	PTK7	0
BRCA_LumA	Primary	ROBO1	0
BRCA_LumA	Primary	ROR1	0
BRCA_LumA	Primary	ROR2	0
BRCA_LumA	Primary	SLC34A2	0
BRCA_LumA	Primary	SLC39A6	0
BRCA_LumA	Primary	SLC44A4	0
BRCA_LumA	Primary	SSTR2	0
BRCA_LumA	Primary	STEAP1	0
BRCA_LumA	Primary	TACSTD2	0
BRCA_LumA	Primary	TFRC	0
BRCA_LumA	Primary	TM4SF1	0
BRCA_LumA	Primary	TNC	0
BRCA_LumA	Primary	TNFRSF10B	0
BRCA_LumA	Primary	TNFRSF8	0
BRCA_LumA	Primary	TNFRSF9	0
BRCA_LumA	Primary	TPBG	0
BRCA_LumA	Primary	TYRP1	0
BRCA_LumA	Primary	VTCN1	0
BRCA_LumA	Metastatic	ADAM9	0
BRCA_LumA	Metastatic	ALCAM	0
BRCA_LumA	Metastatic	AXL	0
BRCA_LumA	Metastatic	CA6	0
BRCA_LumA	Metastatic	CA9	0
BRCA_LumA	Metastatic	CD22	0
BRCA_LumA	Metastatic	CD274	0
BRCA_LumA	Metastatic	CD276	0
BRCA_LumA	Metastatic	CD38	0
BRCA_LumA	Metastatic	CD46	0
BRCA_LumA	Metastatic	CD70	0
BRCA_LumA	Metastatic	CD83	0
BRCA_LumA	Metastatic	CDH6	0
BRCA_LumA	Metastatic	CEACAM5	0
BRCA_LumA	Metastatic	CEACAM6	0
BRCA_LumA	Metastatic	CLDN18	0
BRCA_LumA	Metastatic	CLDN6	0
BRCA_LumA	Metastatic	CXCR4	0
BRCA_LumA	Metastatic	DLL3	0
BRCA_LumA	Metastatic	EFNA4	0
BRCA_LumA	Metastatic	EGFR	0
BRCA_LumA	Metastatic	ENPP3	0
BRCA_LumA	Metastatic	EPCAM	0
BRCA_LumA	Metastatic	EPHA2	0
BRCA_LumA	Metastatic	EPHA5	0
BRCA_LumA	Metastatic	ERBB2	0
BRCA_LumA	Metastatic	ERBB3	0
BRCA_LumA	Metastatic	F3	0
BRCA_LumA	Metastatic	FAP	0
BRCA_LumA	Metastatic	FGFR3	0
BRCA_LumA	Metastatic	FLT1	0
BRCA_LumA	Metastatic	FN1	0
BRCA_LumA	Metastatic	FOLH1	0
BRCA_LumA	Metastatic	FOLR1	0
BRCA_LumA	Metastatic	GPA33	0
BRCA_LumA	Metastatic	GPC3	0
BRCA_LumA	Metastatic	GPNMB	0
BRCA_LumA	Metastatic	GRPR	0
BRCA_LumA	Metastatic	GUCY2C	0
BRCA_LumA	Metastatic	HAVCR1	0
BRCA_LumA	Metastatic	HLA-G	0
BRCA_LumA	Metastatic	ICAM1	0
BRCA_LumA	Metastatic	IGF1R	0
BRCA_LumA	Metastatic	ISG20	0
BRCA_LumA	Metastatic	ITGB6	0
BRCA_LumA	Metastatic	KIT	0
BRCA_LumA	Metastatic	LRRC15	0
BRCA_LumA	Metastatic	LY75	0
BRCA_LumA	Metastatic	MAGEA3	0
BRCA_LumA	Metastatic	MET	0
BRCA_LumA	Metastatic	MSLN	0
BRCA_LumA	Metastatic	MUC1	0
BRCA_LumA	Metastatic	MUC16	0
BRCA_LumA	Metastatic	NCAM1	0
BRCA_LumA	Metastatic	NCR2	0
BRCA_LumA	Metastatic	NECTIN4	0
BRCA_LumA	Metastatic	PMEL	0
BRCA_LumA	Metastatic	PROM1	0
BRCA_LumA	Metastatic	PSCA	0
BRCA_LumA	Metastatic	PTK7	0
BRCA_LumA	Metastatic	ROBO1	0
BRCA_LumA	Metastatic	ROR1	0
BRCA_LumA	Metastatic	ROR2	0
BRCA_LumA	Metastatic	SLC34A2	0
BRCA_LumA	Metastatic	SLC39A6	0
BRCA_LumA	Metastatic	SLC44A4	0
BRCA_LumA	Metastatic	SSTR2	0
BRCA_LumA	Metastatic	STEAP1	0
BRCA_LumA	Metastatic	TACSTD2	0
BRCA_LumA	Metastatic	TFRC	0
BRCA_LumA	Metastatic	TM4SF1	0
BRCA_LumA	Metastatic	TNC	0
BRCA_LumA	Metastatic	TNFRSF10B	0
BRCA_LumA	Metastatic	TNFRSF8	0
BRCA_LumA	Metastatic	TNFRSF9	0
BRCA_LumA	Metastatic	TPBG	0
BRCA_LumA	Metastatic	TYRP1	0
BRCA_LumA	Metastatic	VTCN1	0
BRCA_LumB	No	ADAM9	19
BRCA_LumB	No	ALCAM	3
BRCA_LumB	No	AXL	42
BRCA_LumB	No	CA6	2
BRCA_LumB	No	CA9	0
BRCA_LumB	No	CD22	3
BRCA_LumB	No	CD274	18
BRCA_LumB	No	CD276	2
BRCA_LumB	No	CD38	1
BRCA_LumB	No	CD46	0
BRCA_LumB	No	CD70	23
BRCA_LumB	No	CD83	0
BRCA_LumB	No	CDH6	11
BRCA_LumB	No	CEACAM5	1
BRCA_LumB	No	CEACAM6	9
BRCA_LumB	No	CLDN18	0
BRCA_LumB	No	CLDN6	5
BRCA_LumB	No	CXCR4	0
BRCA_LumB	No	DLL3	0
BRCA_LumB	No	EFNA4	1
BRCA_LumB	No	EGFR	9
BRCA_LumB	No	ENPP3	0
BRCA_LumB	No	EPCAM	0
BRCA_LumB	No	EPHA2	46
BRCA_LumB	No	EPHA5	11
BRCA_LumB	No	ERBB2	13
BRCA_LumB	No	ERBB3	0
BRCA_LumB	No	F3	23
BRCA_LumB	No	FAP	3
BRCA_LumB	No	FGFR3	2
BRCA_LumB	No	FLT1	0
BRCA_LumB	No	FN1	6
BRCA_LumB	No	FOLH1	0
BRCA_LumB	No	FOLR1	4
BRCA_LumB	No	GPA33	0
BRCA_LumB	No	GPC3	0
BRCA_LumB	No	GPNMB	0
BRCA_LumB	No	GRPR	4
BRCA_LumB	No	GUCY2C	0
BRCA_LumB	No	HAVCR1	4
BRCA_LumB	No	HLA-G	1
BRCA_LumB	No	ICAM1	5
BRCA_LumB	No	IGF1R	0
BRCA_LumB	No	ISG20	1
BRCA_LumB	No	ITGB6	3
BRCA_LumB	No	KIT	0
BRCA_LumB	No	LRRC15	0
BRCA_LumB	No	LY75	0
BRCA_LumB	No	MAGEA3	24
BRCA_LumB	No	MET	10
BRCA_LumB	No	MSLN	0
BRCA_LumB	No	MUC1	0
BRCA_LumB	No	MUC16	6
BRCA_LumB	No	NCAM1	0
BRCA_LumB	No	NCR2	2
BRCA_LumB	No	NECTIN4	2
BRCA_LumB	No	PMEL	0
BRCA_LumB	No	PROM1	1
BRCA_LumB	No	PSCA	8
BRCA_LumB	No	PTK7	3
BRCA_LumB	No	ROBO1	5
BRCA_LumB	No	ROR1	24
BRCA_LumB	No	ROR2	0
BRCA_LumB	No	SLC34A2	2
BRCA_LumB	No	SLC39A6	0
BRCA_LumB	No	SLC44A4	0
BRCA_LumB	No	SSTR2	1
BRCA_LumB	No	STEAP1	0
BRCA_LumB	No	TACSTD2	19
BRCA_LumB	No	TFRC	15
BRCA_LumB	No	TM4SF1	16
BRCA_LumB	No	TNC	2
BRCA_LumB	No	TNFRSF10B	6
BRCA_LumB	No	TNFRSF8	4
BRCA_LumB	No	TNFRSF9	21
BRCA_LumB	No	TPBG	13
BRCA_LumB	No	TYRP1	7
BRCA_LumB	No	VTCN1	7
BRCA_LumB	Primary	ADAM9	0
BRCA_LumB	Primary	ALCAM	0
BRCA_LumB	Primary	AXL	0
BRCA_LumB	Primary	CA6	0
BRCA_LumB	Primary	CA9	0
BRCA_LumB	Primary	CD22	0
BRCA_LumB	Primary	CD274	0
BRCA_LumB	Primary	CD276	0
BRCA_LumB	Primary	CD38	0
BRCA_LumB	Primary	CD46	1
BRCA_LumB	Primary	CD70	0
BRCA_LumB	Primary	CD83	0
BRCA_LumB	Primary	CDH6	0
BRCA_LumB	Primary	CEACAM5	0
BRCA_LumB	Primary	CEACAM6	0
BRCA_LumB	Primary	CLDN18	0
BRCA_LumB	Primary	CLDN6	0
BRCA_LumB	Primary	CXCR4	0
BRCA_LumB	Primary	DLL3	0
BRCA_LumB	Primary	EFNA4	0
BRCA_LumB	Primary	EGFR	0
BRCA_LumB	Primary	ENPP3	0
BRCA_LumB	Primary	EPCAM	0
BRCA_LumB	Primary	EPHA2	0
BRCA_LumB	Primary	EPHA5	0
BRCA_LumB	Primary	ERBB2	2
BRCA_LumB	Primary	ERBB3	0
BRCA_LumB	Primary	F3	0
BRCA_LumB	Primary	FAP	0
BRCA_LumB	Primary	FGFR3	0
BRCA_LumB	Primary	FLT1	0
BRCA_LumB	Primary	FN1	0
BRCA_LumB	Primary	FOLH1	0
BRCA_LumB	Primary	FOLR1	0
BRCA_LumB	Primary	GPA33	0
BRCA_LumB	Primary	GPC3	0
BRCA_LumB	Primary	GPNMB	0
BRCA_LumB	Primary	GRPR	2
BRCA_LumB	Primary	GUCY2C	0
BRCA_LumB	Primary	HAVCR1	0
BRCA_LumB	Primary	HLA-G	0
BRCA_LumB	Primary	ICAM1	0
BRCA_LumB	Primary	IGF1R	0
BRCA_LumB	Primary	ISG20	0
BRCA_LumB	Primary	ITGB6	0
BRCA_LumB	Primary	KIT	0
BRCA_LumB	Primary	LRRC15	0
BRCA_LumB	Primary	LY75	0
BRCA_LumB	Primary	MAGEA3	0
BRCA_LumB	Primary	MET	0
BRCA_LumB	Primary	MSLN	0
BRCA_LumB	Primary	MUC1	1
BRCA_LumB	Primary	MUC16	0
BRCA_LumB	Primary	NCAM1	0
BRCA_LumB	Primary	NCR2	0
BRCA_LumB	Primary	NECTIN4	1
BRCA_LumB	Primary	PMEL	0
BRCA_LumB	Primary	PROM1	0
BRCA_LumB	Primary	PSCA	0
BRCA_LumB	Primary	PTK7	0
BRCA_LumB	Primary	ROBO1	0
BRCA_LumB	Primary	ROR1	0
BRCA_LumB	Primary	ROR2	0
BRCA_LumB	Primary	SLC34A2	0
BRCA_LumB	Primary	SLC39A6	1
BRCA_LumB	Primary	SLC44A4	0
BRCA_LumB	Primary	SSTR2	1
BRCA_LumB	Primary	STEAP1	0
BRCA_LumB	Primary	TACSTD2	0
BRCA_LumB	Primary	TFRC	0
BRCA_LumB	Primary	TM4SF1	0
BRCA_LumB	Primary	TNC	0
BRCA_LumB	Primary	TNFRSF10B	0
BRCA_LumB	Primary	TNFRSF8	0
BRCA_LumB	Primary	TNFRSF9	0
BRCA_LumB	Primary	TPBG	2
BRCA_LumB	Primary	TYRP1	0
BRCA_LumB	Primary	VTCN1	0
BRCA_LumB	Metastatic	ADAM9	0
BRCA_LumB	Metastatic	ALCAM	0
BRCA_LumB	Metastatic	AXL	0
BRCA_LumB	Metastatic	CA6	0
BRCA_LumB	Metastatic	CA9	0
BRCA_LumB	Metastatic	CD22	0
BRCA_LumB	Metastatic	CD274	0
BRCA_LumB	Metastatic	CD276	0
BRCA_LumB	Metastatic	CD38	0
BRCA_LumB	Metastatic	CD46	0
BRCA_LumB	Metastatic	CD70	0
BRCA_LumB	Metastatic	CD83	0
BRCA_LumB	Metastatic	CDH6	0
BRCA_LumB	Metastatic	CEACAM5	0
BRCA_LumB	Metastatic	CEACAM6	0
BRCA_LumB	Metastatic	CLDN18	0
BRCA_LumB	Metastatic	CLDN6	0
BRCA_LumB	Metastatic	CXCR4	0
BRCA_LumB	Metastatic	DLL3	0
BRCA_LumB	Metastatic	EFNA4	0
BRCA_LumB	Metastatic	EGFR	0
BRCA_LumB	Metastatic	ENPP3	0
BRCA_LumB	Metastatic	EPCAM	0
BRCA_LumB	Metastatic	EPHA2	0
BRCA_LumB	Metastatic	EPHA5	0
BRCA_LumB	Metastatic	ERBB2	0
BRCA_LumB	Metastatic	ERBB3	0
BRCA_LumB	Metastatic	F3	0
BRCA_LumB	Metastatic	FAP	0
BRCA_LumB	Metastatic	FGFR3	0
BRCA_LumB	Metastatic	FLT1	0
BRCA_LumB	Metastatic	FN1	0
BRCA_LumB	Metastatic	FOLH1	0
BRCA_LumB	Metastatic	FOLR1	0
BRCA_LumB	Metastatic	GPA33	0
BRCA_LumB	Metastatic	GPC3	0
BRCA_LumB	Metastatic	GPNMB	0
BRCA_LumB	Metastatic	GRPR	0
BRCA_LumB	Metastatic	GUCY2C	0
BRCA_LumB	Metastatic	HAVCR1	0
BRCA_LumB	Metastatic	HLA-G	0
BRCA_LumB	Metastatic	ICAM1	0
BRCA_LumB	Metastatic	IGF1R	0
BRCA_LumB	Metastatic	ISG20	0
BRCA_LumB	Metastatic	ITGB6	0
BRCA_LumB	Metastatic	KIT	0
BRCA_LumB	Metastatic	LRRC15	0
BRCA_LumB	Metastatic	LY75	0
BRCA_LumB	Metastatic	MAGEA3	0
BRCA_LumB	Metastatic	MET	0
BRCA_LumB	Metastatic	MSLN	0
BRCA_LumB	Metastatic	MUC1	0
BRCA_LumB	Metastatic	MUC16	0
BRCA_LumB	Metastatic	NCAM1	0
BRCA_LumB	Metastatic	NCR2	0
BRCA_LumB	Metastatic	NECTIN4	0
BRCA_LumB	Metastatic	PMEL	0
BRCA_LumB	Metastatic	PROM1	0
BRCA_LumB	Metastatic	PSCA	0
BRCA_LumB	Metastatic	PTK7	0
BRCA_LumB	Metastatic	ROBO1	0
BRCA_LumB	Metastatic	ROR1	0
BRCA_LumB	Metastatic	ROR2	0
BRCA_LumB	Metastatic	SLC34A2	0
BRCA_LumB	Metastatic	SLC39A6	0
BRCA_LumB	Metastatic	SLC44A4	0
BRCA_LumB	Metastatic	SSTR2	0
BRCA_LumB	Metastatic	STEAP1	0
BRCA_LumB	Metastatic	TACSTD2	0
BRCA_LumB	Metastatic	TFRC	0
BRCA_LumB	Metastatic	TM4SF1	0
BRCA_LumB	Metastatic	TNC	0
BRCA_LumB	Metastatic	TNFRSF10B	0
BRCA_LumB	Metastatic	TNFRSF8	0
BRCA_LumB	Metastatic	TNFRSF9	0
BRCA_LumB	Metastatic	TPBG	0
BRCA_LumB	Metastatic	TYRP1	0
BRCA_LumB	Metastatic	VTCN1	0
CHOL	No	ADAM9	35
CHOL	No	ALCAM	7
CHOL	No	AXL	43
CHOL	No	CA6	2
CHOL	No	CA9	3
CHOL	No	CD22	2
CHOL	No	CD274	14
CHOL	No	CD276	1
CHOL	No	CD38	1
CHOL	No	CD46	0
CHOL	No	CD70	28
CHOL	No	CD83	0
CHOL	No	CDH6	12
CHOL	No	CEACAM5	0
CHOL	No	CEACAM6	8
CHOL	No	CLDN18	3
CHOL	No	CLDN6	7
CHOL	No	CXCR4	0
CHOL	No	DLL3	0
CHOL	No	EFNA4	0
CHOL	No	EGFR	10
CHOL	No	ENPP3	0
CHOL	No	EPCAM	2
CHOL	No	EPHA2	55
CHOL	No	EPHA5	2
CHOL	No	ERBB2	2
CHOL	No	ERBB3	1
CHOL	No	F3	31
CHOL	No	FAP	0
CHOL	No	FGFR3	1
CHOL	No	FLT1	0
CHOL	No	FN1	6
CHOL	No	FOLH1	0
CHOL	No	FOLR1	1
CHOL	No	GPA33	1
CHOL	No	GPC3	4
CHOL	No	GPNMB	0
CHOL	No	GRPR	1
CHOL	No	GUCY2C	0
CHOL	No	HAVCR1	29
CHOL	No	HLA-G	5
CHOL	No	ICAM1	6
CHOL	No	IGF1R	0
CHOL	No	ISG20	1
CHOL	No	ITGB6	2
CHOL	No	KIT	0
CHOL	No	LRRC15	0
CHOL	No	LY75	3
CHOL	No	MAGEA3	12
CHOL	No	MET	26
CHOL	No	MSLN	1
CHOL	No	MUC1	0
CHOL	No	MUC16	6
CHOL	No	NCAM1	0
CHOL	No	NCR2	0
CHOL	No	NECTIN4	1
CHOL	No	PMEL	1
CHOL	No	PROM1	2
CHOL	No	PSCA	6
CHOL	No	PTK7	4
CHOL	No	ROBO1	4
CHOL	No	ROR1	18
CHOL	No	ROR2	0
CHOL	No	SLC34A2	1
CHOL	No	SLC39A6	0
CHOL	No	SLC44A4	0
CHOL	No	SSTR2	0
CHOL	No	STEAP1	2
CHOL	No	TACSTD2	17
CHOL	No	TFRC	10
CHOL	No	TM4SF1	25
CHOL	No	TNC	1
CHOL	No	TNFRSF10B	23
CHOL	No	TNFRSF8	3
CHOL	No	TNFRSF9	17
CHOL	No	TPBG	11
CHOL	No	TYRP1	0
CHOL	No	VTCN1	3
CHOL	Primary	ADAM9	8
CHOL	Primary	ALCAM	2
CHOL	Primary	AXL	6
CHOL	Primary	CA6	0
CHOL	Primary	CA9	0
CHOL	Primary	CD22	1
CHOL	Primary	CD274	3
CHOL	Primary	CD276	0
CHOL	Primary	CD38	0
CHOL	Primary	CD46	0
CHOL	Primary	CD70	1
CHOL	Primary	CD83	0
CHOL	Primary	CDH6	2
CHOL	Primary	CEACAM5	0
CHOL	Primary	CEACAM6	1
CHOL	Primary	CLDN18	0
CHOL	Primary	CLDN6	0
CHOL	Primary	CXCR4	0
CHOL	Primary	DLL3	0
CHOL	Primary	EFNA4	0
CHOL	Primary	EGFR	1
CHOL	Primary	ENPP3	0
CHOL	Primary	EPCAM	0
CHOL	Primary	EPHA2	5
CHOL	Primary	EPHA5	0
CHOL	Primary	ERBB2	0
CHOL	Primary	ERBB3	0
CHOL	Primary	F3	4
CHOL	Primary	FAP	0
CHOL	Primary	FGFR3	0
CHOL	Primary	FLT1	0
CHOL	Primary	FN1	0
CHOL	Primary	FOLH1	0
CHOL	Primary	FOLR1	0
CHOL	Primary	GPA33	0
CHOL	Primary	GPC3	0
CHOL	Primary	GPNMB	0
CHOL	Primary	GRPR	0
CHOL	Primary	GUCY2C	0
CHOL	Primary	HAVCR1	2
CHOL	Primary	HLA-G	0
CHOL	Primary	ICAM1	1
CHOL	Primary	IGF1R	0
CHOL	Primary	ISG20	0
CHOL	Primary	ITGB6	0
CHOL	Primary	KIT	0
CHOL	Primary	LRRC15	0
CHOL	Primary	LY75	0
CHOL	Primary	MAGEA3	0
CHOL	Primary	MET	5
CHOL	Primary	MSLN	0
CHOL	Primary	MUC1	0
CHOL	Primary	MUC16	0
CHOL	Primary	NCAM1	0
CHOL	Primary	NCR2	0
CHOL	Primary	NECTIN4	0
CHOL	Primary	PMEL	0
CHOL	Primary	PROM1	1
CHOL	Primary	PSCA	2
CHOL	Primary	PTK7	0
CHOL	Primary	ROBO1	0
CHOL	Primary	ROR1	4
CHOL	Primary	ROR2	0
CHOL	Primary	SLC34A2	0
CHOL	Primary	SLC39A6	0
CHOL	Primary	SLC44A4	0
CHOL	Primary	SSTR2	0
CHOL	Primary	STEAP1	0
CHOL	Primary	TACSTD2	3
CHOL	Primary	TFRC	0
CHOL	Primary	TM4SF1	9
CHOL	Primary	TNC	0
CHOL	Primary	TNFRSF10B	5
CHOL	Primary	TNFRSF8	0
CHOL	Primary	TNFRSF9	2
CHOL	Primary	TPBG	1
CHOL	Primary	TYRP1	0
CHOL	Primary	VTCN1	0
CHOL	Metastatic	ADAM9	1
CHOL	Metastatic	ALCAM	1
CHOL	Metastatic	AXL	0
CHOL	Metastatic	CA6	0
CHOL	Metastatic	CA9	0
CHOL	Metastatic	CD22	1
CHOL	Metastatic	CD274	0
CHOL	Metastatic	CD276	0
CHOL	Metastatic	CD38	0
CHOL	Metastatic	CD46	0
CHOL	Metastatic	CD70	0
CHOL	Metastatic	CD83	0
CHOL	Metastatic	CDH6	0
CHOL	Metastatic	CEACAM5	0
CHOL	Metastatic	CEACAM6	0
CHOL	Metastatic	CLDN18	0
CHOL	Metastatic	CLDN6	0
CHOL	Metastatic	CXCR4	0
CHOL	Metastatic	DLL3	0
CHOL	Metastatic	EFNA4	0
CHOL	Metastatic	EGFR	0
CHOL	Metastatic	ENPP3	0
CHOL	Metastatic	EPCAM	0
CHOL	Metastatic	EPHA2	1
CHOL	Metastatic	EPHA5	0
CHOL	Metastatic	ERBB2	0
CHOL	Metastatic	ERBB3	0
CHOL	Metastatic	F3	0
CHOL	Metastatic	FAP	0
CHOL	Metastatic	FGFR3	0
CHOL	Metastatic	FLT1	0
CHOL	Metastatic	FN1	0
CHOL	Metastatic	FOLH1	0
CHOL	Metastatic	FOLR1	0
CHOL	Metastatic	GPA33	0
CHOL	Metastatic	GPC3	0
CHOL	Metastatic	GPNMB	0
CHOL	Metastatic	GRPR	0
CHOL	Metastatic	GUCY2C	0
CHOL	Metastatic	HAVCR1	0
CHOL	Metastatic	HLA-G	0
CHOL	Metastatic	ICAM1	0
CHOL	Metastatic	IGF1R	0
CHOL	Metastatic	ISG20	0
CHOL	Metastatic	ITGB6	0
CHOL	Metastatic	KIT	0
CHOL	Metastatic	LRRC15	0
CHOL	Metastatic	LY75	0
CHOL	Metastatic	MAGEA3	0
CHOL	Metastatic	MET	1
CHOL	Metastatic	MSLN	0
CHOL	Metastatic	MUC1	0
CHOL	Metastatic	MUC16	0
CHOL	Metastatic	NCAM1	0
CHOL	Metastatic	NCR2	0
CHOL	Metastatic	NECTIN4	0
CHOL	Metastatic	PMEL	0
CHOL	Metastatic	PROM1	0
CHOL	Metastatic	PSCA	0
CHOL	Metastatic	PTK7	0
CHOL	Metastatic	ROBO1	0
CHOL	Metastatic	ROR1	0
CHOL	Metastatic	ROR2	0
CHOL	Metastatic	SLC34A2	0
CHOL	Metastatic	SLC39A6	0
CHOL	Metastatic	SLC44A4	0
CHOL	Metastatic	SSTR2	0
CHOL	Metastatic	STEAP1	0
CHOL	Metastatic	TACSTD2	0
CHOL	Metastatic	TFRC	0
CHOL	Metastatic	TM4SF1	1
CHOL	Metastatic	TNC	0
CHOL	Metastatic	TNFRSF10B	1
CHOL	Metastatic	TNFRSF8	0
CHOL	Metastatic	TNFRSF9	0
CHOL	Metastatic	TPBG	0
CHOL	Metastatic	TYRP1	0
CHOL	Metastatic	VTCN1	0
CRC	No	ADAM9	20
CRC	No	ALCAM	1
CRC	No	AXL	14
CRC	No	CA6	8
CRC	No	CA9	2
CRC	No	CD22	0
CRC	No	CD274	7
CRC	No	CD276	0
CRC	No	CD38	0
CRC	No	CD46	4
CRC	No	CD70	4
CRC	No	CD83	0
CRC	No	CDH6	0
CRC	No	CEACAM5	2
CRC	No	CEACAM6	9
CRC	No	CLDN18	6
CRC	No	CLDN6	3
CRC	No	CXCR4	0
CRC	No	DLL3	0
CRC	No	EFNA4	4
CRC	No	EGFR	2
CRC	No	ENPP3	1
CRC	No	EPCAM	16
CRC	No	EPHA2	64
CRC	No	EPHA5	0
CRC	No	ERBB2	6
CRC	No	ERBB3	3
CRC	No	F3	22
CRC	No	FAP	0
CRC	No	FGFR3	0
CRC	No	FLT1	0
CRC	No	FN1	1
CRC	No	FOLH1	0
CRC	No	FOLR1	0
CRC	No	GPA33	43
CRC	No	GPC3	2
CRC	No	GPNMB	0
CRC	No	GRPR	2
CRC	No	GUCY2C	30
CRC	No	HAVCR1	2
CRC	No	HLA-G	1
CRC	No	ICAM1	1
CRC	No	IGF1R	0
CRC	No	ISG20	4
CRC	No	ITGB6	2
CRC	No	KIT	0
CRC	No	LRRC15	0
CRC	No	LY75	15
CRC	No	MAGEA3	10
CRC	No	MET	22
CRC	No	MSLN	1
CRC	No	MUC1	1
CRC	No	MUC16	1
CRC	No	NCAM1	0
CRC	No	NCR2	2
CRC	No	NECTIN4	0
CRC	No	PMEL	0
CRC	No	PROM1	2
CRC	No	PSCA	7
CRC	No	PTK7	5
CRC	No	ROBO1	0
CRC	No	ROR1	9
CRC	No	ROR2	0
CRC	No	SLC34A2	0
CRC	No	SLC39A6	0
CRC	No	SLC44A4	0
CRC	No	SSTR2	0
CRC	No	STEAP1	3
CRC	No	TACSTD2	9
CRC	No	TFRC	18
CRC	No	TM4SF1	24
CRC	No	TNC	1
CRC	No	TNFRSF10B	18
CRC	No	TNFRSF8	3
CRC	No	TNFRSF9	4
CRC	No	TPBG	0
CRC	No	TYRP1	0
CRC	No	VTCN1	0
CRC	Primary	ADAM9	0
CRC	Primary	ALCAM	0
CRC	Primary	AXL	0
CRC	Primary	CA6	0
CRC	Primary	CA9	0
CRC	Primary	CD22	0
CRC	Primary	CD274	0
CRC	Primary	CD276	0
CRC	Primary	CD38	0
CRC	Primary	CD46	0
CRC	Primary	CD70	0
CRC	Primary	CD83	0
CRC	Primary	CDH6	0
CRC	Primary	CEACAM5	0
CRC	Primary	CEACAM6	0
CRC	Primary	CLDN18	0
CRC	Primary	CLDN6	0
CRC	Primary	CXCR4	0
CRC	Primary	DLL3	0
CRC	Primary	EFNA4	0
CRC	Primary	EGFR	0
CRC	Primary	ENPP3	0
CRC	Primary	EPCAM	0
CRC	Primary	EPHA2	0
CRC	Primary	EPHA5	0
CRC	Primary	ERBB2	0
CRC	Primary	ERBB3	0
CRC	Primary	F3	0
CRC	Primary	FAP	0
CRC	Primary	FGFR3	0
CRC	Primary	FLT1	0
CRC	Primary	FN1	0
CRC	Primary	FOLH1	0
CRC	Primary	FOLR1	0
CRC	Primary	GPA33	0
CRC	Primary	GPC3	0
CRC	Primary	GPNMB	0
CRC	Primary	GRPR	0
CRC	Primary	GUCY2C	0
CRC	Primary	HAVCR1	0
CRC	Primary	HLA-G	0
CRC	Primary	ICAM1	0
CRC	Primary	IGF1R	0
CRC	Primary	ISG20	0
CRC	Primary	ITGB6	0
CRC	Primary	KIT	0
CRC	Primary	LRRC15	0
CRC	Primary	LY75	0
CRC	Primary	MAGEA3	0
[truncated: 8,063 more rows]

## Sheet: Fig5A
	KIRC	KIRC	KIRC	KIRP	KIRC	KIRC	KIRC	KIRC	HNSC	HNSC	HNSC	HNSC	HNSC	HNSC	HNSC	HNSC	HNSC	HNSC	HNSC	HNSC	HNSC	HNSC	PRAD	PRAD	PRAD	PRAD	PRAD	PRAD	PRAD	PRAD	PRAD	PRAD	PRAD	PRAD	PRAD	BRCA	BRCA	BRCA	BRCA	BRCA	BRCA	BRCA	BRCA	BRCA	BRCA	BRCA	BRCA	GBM	GBM
ADAM9	0.37	0.08	0.12	0.21	0	0.09	0.28	0.23	0.29	0.25	0.6	0.71	0.27	0.18	0.15	0.16	0.25	0.17	0.28	0.32	0.13	0	0.34	0.23	0.26	0.28	0.53	0.1	0.5	0.17	0.31	0.08	0.41	0.13	0.87	0.7	1	0.88	0.81	1	0.6	0.53	0.55	0.72	0.81	0.82	1	0.15	0.15
ALCAM	0.26	0.03	0.21	0.11	0	0.1	0.02	0.14	0.53	0.47	0.64	0.52	0.75	0.09	0.23	0.08	0.5	0	0.57	0.33	0.17	0.6	0.83	0.44	0.75	0.72	0.64	0.34	0.81	0.37	0.9	0.2	0.73	0.67	0.9	1	0.3	1	1	0.2	0.2	0.4	0.55	0.66	0.91	1	0.25	0.26	0.14
AXL	0.22	0.04	0.02	0	0	0.06	0.13	0.38	0.02	0.03	0.07	0.3	0.02	0.03	0	0.04	0	0	0.08	0.06	0	0	0	0	0	0	0.01	0	0	0	0	0.16	0.02	0	0	0.45	0.21	0.62	0.62	0.33	0	0.47	0.27	0.11	0.01	0.18	0	0.05	0.03
CA6	0	0	0	0	0	0	0	0	0	0	0	0	0	0	0	0	0	0	0	0	0.01	0	0	0	0	0	0	0	0	0	0	0	0	0	0	0	0.02	0	0	0	0	0	0	0	0	0	0	0	0
CA9	0.55	0.19	0.3	0	0.06	0.3	0.47	0.65	0.14	0	0	0.03	0	0.02	0	0	0	0	0.04	0.07	0.25	0	0	0	0	0	0	0	0	0	0	0	0	0	0	0.15	0.09	0.04	0	0	0	0	0.18	0	0.05	0.45	0.25	0.23	0
CD22	0.01	0	0	0	0	0.01	0.01	0	0.01	0.11	0.14	0.01	0	0	0	0.08	0	0	0.02	0.01	0.02	0	0	0.01	0.01	0	0.02	0	0	0	0	0	0	0	0	0.05	0.02	0.04	0.35	0.27	0.7	0	0	0.19	0	0.09	0	0	0
CD274	0.18	0	0.02	0.01	0	0	0.02	0.01	0.32	0.22	0.04	0.27	0.21	0.2	0.23	0.12	0.25	0.33	0.01	0.02	0.05	0	0	0	0.01	0.01	0.02	0.01	0.03	0	0	0.04	0.01	0	0.01	0.05	0.4	0.12	0.08	0.07	0.2	0	0.18	0	0.01	0.09	0	0.01	0
CD276	0.11	0.02	0.11	0.07	0	0.11	0.23	0.03	0.56	0.17	0.1	0.55	0.46	0.33	0	0.16	0.25	0	0.14	0.23	0.18	0	0.15	0.07	0.18	0.11	0.18	0.03	0.16	0.11	0.18	0.04	0.39	0.7	0.18	0.55	0.68	0.31	0.31	0.27	0.3	0.13	0.18	0.28	0.43	0.36	0.38	0.14	0.11
CD38	0.17	0.01	0.01	0	0	0.01	0.1	0	0.14	0.03	0.04	0.04	0.18	0.08	0	0.04	0	0	0.01	0	0.04	0	0	0	0.01	0	0	0.24	0.49	0.02	0.46	0	0.02	0.06	0	0	0.04	0.08	0.19	0.2	0.7	0	0.27	0.02	0	0.27	0.12	0.01	0
CD46	0.45	0.19	0.28	0.16	0	0.17	0.3	0.42	0.91	0.72	0.83	0.84	0.52	0.66	0.62	0.72	0.75	0.67	0.44	0.83	0.44	0.4	0.74	0.61	0.62	0.87	0.73	0.47	0.79	0.68	0.81	0.2	0.76	0.66	0.97	1	1	1	1	1	0.9	1	1	0.92	1	1	1	0.12	0.08
CD70	0.62	0.17	0.03	0	0	0.04	0.39	0.52	0.85	0.08	0.04	0.88	0.15	0.05	0	0.4	0	0.33	0.36	0.28	0.21	0	0	0	0	0	0	0	0	0	0	0	0	0	0.01	0	0	0.04	0.04	0	0.1	0	0	0	0	0	0	0	0
CD83	0.01	0.01	0.03	0.01	0	0.02	0.02	0	0.55	0.22	0.21	0.68	0.36	0.26	0.08	0.36	0	0	0.13	0.44	0.18	0.2	0.09	0.06	0.21	0.12	0.07	0.15	0.04	0.02	0.03	0.16	0.32	0.21	0.19	0	0.64	1	0.96	0.87	1	0.2	0.18	0.04	0	0.36	0.12	0.16	0.03
CDH6	0.21	0.12	0.45	0.14	0	0.2	0.29	0.57	0	0	0.03	0	0	0	0	0	0	0	0	0	0	0	0	0	0	0	0	0	0	0	0	0	0.01	0	0.01	0.1	0.04	0.04	0	0	0	0	0	0.02	0	0	0	0.12	0.14
CEACAM5	0	0	0	0	0.06	0	0	0	0	0	0.57	0	0	0	0.23	0	0.25	0	0	0	0.01	0	0	0	0	0.01	0	0	0	0	0	0	0.01	0	0.02	0	0.98	0.27	0.15	0.33	0	0	0	0.02	0.07	0	0.25	0	0
CEACAM6	0	0	0	0	0.06	0	0	0	0	0	0.62	0	0	0	0.31	0	0	0	0	0	0	0	0.01	0	0	0.04	0	0	0	0	0	0	0.01	0	0.03	0.2	1	0.81	0.85	0.53	0.2	0.33	0.09	0.45	0.33	0	1	0	0
CLDN18	0	0	0	0	0	0	0	0.01	0	0	0.02	0.01	0	0	0	0.08	0	0	0	0	0	0	0	0	0	0	0	0	0	0	0	0	0	0	0	0	0.55	0	0	0	0	0	0	0.04	0	0	0	0	0
CLDN6	0	0	0	0	0	0.01	0	0	0	0	0	0	0.01	0	0	0	0	0	0	0	0	0	0	0	0	0.01	0	0	0	0	0	0	0	0	0	0	0	0.04	0	0	0	0	0	0	0	0	0	0	0
CXCR4	0.29	0.17	0.43	0	0	0.32	0.16	0.14	0.88	0.69	0.71	0.85	0.8	0.54	0.31	0.32	0.25	0	0.48	0.51	0.56	0.6	0.04	0.03	0.05	0.06	0.18	0.12	0.21	0.01	0.05	0.12	0.16	0.39	0.07	0.15	0.3	0.88	0.85	1	0.9	0.33	0.27	0.06	0.27	0.64	0.38	0.04	0.02
DLL3	0	0	0	0	0	0	0	0	0	0	0	0	0	0	0	0	0	0	0.01	0	0.01	0	0.01	0	0.01	0	0	0	0	0	0.01	0.08	0	0.01	0.01	0.05	0	0	0.04	0.2	0.2	0	0	0	0.11	0	0.12	0.31	0.29
DPEP3	0	0	0	0	0	0	0	0	0	0	0	0	0	0	0	0	0	0	0	0	0	0	0	0	0	0	0	0	0	0	0	0	0	0	0	0	0	0	0	0	0	0	0	0	0	0	0	0	0
EFNA4	0.16	0.02	0.11	0.02	0	0.04	0.15	0.12	0.58	0.28	0.27	0.49	0.31	0.21	0.23	0.08	0.25	0.33	0.16	0.46	0.37	0	0.15	0.09	0.18	0.18	0.18	0.07	0.1	0.09	0.25	0	0.18	0.29	0.14	0.25	0.21	0.54	0.69	0.07	0.4	0.4	0.27	0.09	0.51	0.18	0.38	0.01	0
EGFR	0.32	0.12	0.42	0.11	0	0.47	0.33	0.28	0.75	0.78	0.36	0.71	0.49	0.76	0.85	0.56	0.25	0.67	0.53	0.61	0.41	0	0.27	0.12	0.27	0.2	0.47	0.1	0.34	0.2	0.38	0.16	0.38	0.27	0.34	0.2	0.81	0.58	0.5	0	0	0.8	0.64	0.15	0.35	0.55	0.88	0.13	0.51
ENPP3	0.12	0.32	0.2	0.01	0	0.24	0.29	0.28	0.25	0	0.01	0.08	0.01	0	0	0	0	0	0.02	0	0.01	0	0.05	0.01	0.01	0.03	0.01	0.01	0.02	0.02	0.1	0	0.03	0.01	0.04	0.1	0.43	0.73	0.73	0	0	0	0.09	0.02	0.36	0.09	0.12	0.01	0
EPCAM	0.26	0.02	0.32	0.46	0.62	0.09	0.03	0.19	0.99	0.72	0.19	0.93	0.93	0.67	0.08	0.88	1	0.67	0.88	0.91	0.61	0	0.85	0.55	0.82	0.9	0.74	0.6	0.76	0.63	0.88	0.52	0.91	0.8	0.97	1	1	1	1	0.93	1	0.87	0.91	0.81	0.97	0.55	1	0	0
EPHA2	0.04	0.02	0.02	0.06	0	0.04	0.08	0.04	0.32	0.14	0.37	0.32	0.21	0.08	0.08	0.16	0	0	0.07	0.13	0.04	0	0.01	0	0.06	0	0.01	0.02	0.02	0	0.03	0.36	0.11	0.01	0.01	0.05	0.4	0.54	0.15	0.27	0.5	0.07	0.09	0.08	0.05	0.45	0.38	0	0.03
EPHA5	0.03	0	0	0.01	0	0	0	0	0.02	0	0	0	0	0	0	0	0	0	0	0	0	0	0.01	0	0	0	0.01	0	0.01	0	0	0	0.01	0	0	0	0.02	0	0	0	0	0	0	0	0.03	0	0	0.02	0
ERBB2	0.1	0.09	0.04	0.16	0	0.14	0.14	0.14	0.39	0.42	0.39	0.53	0.46	0.35	0.46	0.36	0.5	0.17	0.22	0.22	0.17	0	0.47	0.38	0.52	0.58	0.33	0.16	0.51	0.33	0.36	0.24	0.52	0.48	0.62	0.85	1	0.85	0.85	1	1	0.73	0.45	0.58	1	0.45	1	0.03	0.02
ERBB3	0.29	0.14	0.02	0.13	0.06	0.01	0.23	0.22	0.53	0.28	0.75	0.51	0.41	0.24	0.31	0.12	0.5	0.17	0.3	0.21	0.11	0.2	0.68	0.52	0.68	0.84	0.61	0.36	0.79	0.69	0.86	0.24	0.68	0.62	0.79	1	0.98	0.92	1	1	0.9	0.8	0.91	0.77	0.96	0.82	0.38	0.06	0.08
F3	0.09	0	0	0	0	0.02	0.02	0	0.12	0.03	0.54	0.1	0.72	0.08	0.15	0.16	0.25	0	0.15	0.05	0.16	0.4	0.04	0.01	0.49	0.01	0.02	0.04	0.03	0.07	0.21	0.44	0.33	0.54	0	0.45	0.79	0.69	0.77	0.33	0.7	0.2	0.45	0.53	0.07	0.45	0.12	0.31	0.07
FAP	0	0	0	0	0	0.01	0	0	0	0	0.02	0.01	0	0	0	0	0	0	0	0	0	0	0	0	0	0	0	0	0	0	0	0	0	0	0	0	0	0.12	0.12	0	0	0.13	0	0.02	0	0.09	0	0	0
FGFR2	0	0.03	0.04	0.06	0	0.02	0.01	0.03	0.2	0.31	0.17	0.21	0.64	0.23	0.08	0.16	0.25	0.33	0.21	0.15	0.06	0.6	0	0	0.15	0	0.04	0.02	0	0.01	0.09	0.04	0.01	0.1	0	0.1	0.04	0.69	0.69	0	0	0.07	0	0.08	0.01	0.36	0	0.05	0.01
FGFR3	0.04	0.02	0.01	0.02	0	0	0.02	0.04	0.54	0.69	0.12	0.36	0.81	0.04	0.23	0.36	0.25	0.17	0.3	0.39	0.09	0.2	0.06	0.07	0.14	0.07	0.08	0.06	0.13	0.03	0.25	0.04	0.03	0.07	0.06	0.1	0.11	0.04	0	0	0	0.07	0.09	0.13	0.07	0	0	0.05	0.02
FLT1	0	0	0	0	0	0.04	0.01	0	0	0	0.07	0.03	0	0.03	0	0	0	0	0	0	0.02	0	0	0	0.06	0.01	0	0	0	0	0.01	0.04	0.01	0.01	0.02	0.05	0.02	0.12	0.04	0.07	0	0	0	0	0.01	0.27	0	0.01	0
FN1	0.6	0.02	0.72	0.03	0.06	0.14	0.52	0.03	0.13	0.19	0.11	0.42	0.16	0.08	0	0.2	0	0	0.05	0.11	0	0	0.04	0	0.04	0.05	0.03	0.01	0.04	0.02	0.12	0.28	0.17	0.32	0.06	0.75	0.62	0.62	0.58	0.27	0.3	0.6	0.45	0.34	0.59	1	0.5	0.26	0.05
FOLH1	0.01	0	0	0	0	0	0	0	0	0.03	0	0	0	0	0	0	0	0.17	0	0	0	0	0.19	0.91	0.96	0.01	0.17	0.44	0.28	0.71	0.92	0.44	0.74	0.94	0.81	0	0.02	0	0	0	0	0.07	0.09	0.11	0.04	0	0	0	0
FOLR1	0.43	0.03	0.06	0	0.12	0.25	0.13	0.14	0	0	0.05	0	0	0	0	0	0	0	0	0	0.01	0.2	0	0	0	0	0	0	0	0	0	0	0	0	0	0	0.57	0.35	0.54	0	0	0.53	0.64	0	0.13	0.09	0.75	0.02	0
GPA33	0	0	0	0	0.06	0	0	0	0	0	0.02	0	0.01	0	0	0	0	0	0	0	0	0	0	0	0	0	0	0	0	0	0	0	0	0	0	0	0	0	0	0	0	0	0	0	0	0	0	0	0
GPC3	0	0	0.02	0	0	0.01	0.01	0	0.35	0	0	0.03	0.4	0.05	0	0.04	0	0	0.02	0.13	0	0	0.01	0	0	0	0	0	0	0	0	0	0.02	0	0	0	0.55	0.04	0.08	0.4	0	0	0	0.06	0.68	0.09	0	0	0
GPNMB	0.01	0.15	0.19	0.1	0	0.05	0.22	0.39	0.75	0.19	0.81	0.82	0.67	0.88	0.69	0.96	0	0	0.51	0.15	0.17	0.4	0.11	0.03	0.03	0.02	0.1	0.06	0.02	0.04	0.09	0.12	0.11	0.01	0.12	0.35	0.53	0.54	0.65	0.07	0.1	0.87	1	0.06	0.07	0.82	0.88	0.14	0.01
GRPR	0	0	0	0	0	0	0	0	0	0	0	0	0	0	0	0	0	0	0	0	0	0	0.01	0.01	0	0	0	0	0	0	0	0	0	0	0.01	0.05	0.02	0.04	0	0	0	0	0	0.04	0.01	0	0	0	0
GUCY2C	0	0	0	0	0	0	0	0	0	0	0.04	0	0	0	0	0	0	0	0	0	0.01	0	0	0	0	0	0	0	0	0	0	0	0	0	0	0.05	0	0	0	0.07	0.2	0	0	0	0.01	0	0	0	0
HAVCR1	0.01	0.07	0.01	0.01	0	0	0.04	0.04	0	0	0	0.01	0	0	0	0	0	0	0	0	0	0	0	0	0	0	0	0	0	0	0	0	0	0	0	0	0.02	0	0	0	0	0	0	0	0	0	0	0	0
HLA-G	0	0.13	0	0	0	0	0.59	0.14	0	0.03	0	0	0	0	0.08	0	0	0	0	0	0	0	0	0	0	0	0	0	0	0	0	0	0	0	0	0.1	0.21	0.15	0.23	0.07	0.2	0	0.18	0.17	0	0.55	0	0.01	0
ICAM1	0.38	0.04	0.29	0.09	0	0.17	0.37	0.14	0.93	0.64	0.39	0.37	0.28	0.46	0.31	0.56	0	0	0.03	0.66	0.48	0	0.15	0.01	0.31	0.05	0.1	0.22	0.2	0	0.06	0.28	0.37	0.45	0.05	0.5	0.3	0.46	0.19	0.2	1	0	0	0.04	0.01	0.36	0	0.09	0.01
IGF1R	0.04	0.07	0.05	0.04	0	0.08	0.07	0	0.5	0.47	0.46	0.62	0.31	0.44	0.08	0.32	0	0.5	0.41	0.39	0.12	0	0.2	0.2	0.49	0.24	0.37	0.15	0.4	0.11	0.45	0.2	0.23	0.47	0.21	1	0.57	0.15	0.04	1	1	0.53	0.55	0.83	0.44	0.91	0.5	0.1	0.02
ISG20	0.33	0.06	0.26	0.06	0	0.14	0.33	0.04	0.87	0.61	0.74	0.68	0.57	0.74	0.15	0.2	0	0.17	0.2	0.22	0.48	0.4	0.61	0.01	0.33	0.82	0.25	0.22	0.34	0.1	0.06	0.2	0.22	0.03	0.91	0.95	0.83	0.54	0.73	0.6	0.9	0.2	0.36	0.49	0.81	0.82	0.25	0.13	0.02
ITGB6	0.07	0.01	0.01	0	0	0.06	0.01	0.09	0.72	0.61	0.36	0.54	0.15	0.5	0.23	0.12	0	0.33	0.2	0.25	0.23	0	0.01	0	0	0	0	0	0	0	0	0.28	0.03	0	0	0.1	0.49	0.12	0.27	0.73	0.3	0.33	0.45	0.26	1	0.18	0.38	0	0.01
KIT	0.02	0	0	0	0	0	0	0	0.12	0.11	0.01	0.01	0.11	0	0	0.04	0	0	0.2	0.54	0.12	0	0.02	0.03	0	0	0	0	0.01	0	0	0	0	0	0	0	0.34	0.08	0.04	0	0	0	0.55	0	0.81	0.18	0	0.01	0.01
LRRC15	0	0	0	0	0	0	0	0	0	0	0	0.01	0	0	0	0	0	0	0	0	0	0	0	0	0	0	0	0	0	0	0	0	0	0	0	0.05	0	0	0	0.07	0	0.07	0	0	0	0.09	0	0	0
LY75	0.09	0.01	0.01	0.01	0	0.05	0.1	0.14	0.49	0.33	0.06	0.49	0.04	0.36	0.15	0.32	0	0.5	0.22	0.25	0.15	0	0	0	0	0	0.01	0	0	0	0	0	0	0	0	0.05	0.21	0.38	0.35	0.27	0.5	0.13	0.45	0.23	0.07	0.27	0.88	0.01	0
LYPD3	0.01	0	0.01	0	0	0.01	0.02	0	0.2	0.56	0.92	0.27	0.17	0.4	0.23	0.12	0	0.33	0.15	0.11	0.26	0	0.11	0.13	0.27	0.08	0.06	0.09	0.2	0.06	0.35	0.16	0.22	0.16	0.11	0.1	0.53	0.65	0.69	0.93	0.7	0.73	0.36	0.19	0.31	0.82	0.38	0	0
MAGEA3	0	0	0	0	0	0	0	0	0	0	0	0.01	0	0	0	0	0	0	0	0	0	0	0.08	0	0	0	0	0	0	0	0.1	0	0	0	0	0	0.02	0	0	0	0	0	0	0.02	0	0	0	0	0
MET	0.52	0.08	0.1	0.31	0	0.17	0.39	0.3	0.25	0.19	0.43	0.3	0.05	0.05	0.31	0	0	0.5	0.06	0.45	0.02	0.2	0	0	0	0	0.02	0	0	0	0	0.04	0.02	0	0	0.5	0.55	0.35	0.08	0	0.1	0.27	0.45	0.02	0.05	0.18	0.5	0	0
MSLN	0	0	0	0	0	0.01	0	0	0.01	0.14	0.11	0.01	0.21	0	0	0	0.25	0	0	0	0.02	0.2	0	0	0	0	0	0	0	0	0	0.04	0	0	0.01	0	0	0	0	0.07	0.1	0	0.18	0.02	0.01	0	0.12	0	0
MUC1	0.35	0.06	0.16	0.01	0	0.12	0.22	0.25	0.03	0.25	0.37	0.17	0.65	0.04	0.38	0.12	0.25	0	0.11	0.09	0.02	0.4	0.07	0	0	0.02	0.36	0.03	0.02	0.02	0	0.16	0.09	0.01	0	0.55	0.85	0.96	0.85	0.87	0.9	0.8	0.64	1	1	1	0.62	0.03	0
MUC16	0	0	0	0	0	0	0	0	0.01	0.06	0.18	0.02	0.15	0.03	0.23	0	0.25	0	0.03	0	0.05	0.2	0	0	0	0	0	0	0	0	0	0	0	0	0	0	0.11	0.46	0.15	0	0	0.6	0.45	0.02	0.04	0.09	0.62	0	0
MUC17	0	0	0	0	0	0	0	0	0	0	0	0	0	0	0	0	0	0	0	0	0	0	0	0	0	0	0	0	0	0	0	0	0.06	0	0	0	0	0	0	0	0	0	0	0	0	0	0	0	0
NCAM1	0.09	0	0.56	0	0	0.19	0	0.12	0	0	0.01	0	0	0	0	0	0	0	0.01	0	0.01	0	0	0	0	0	0	0	0	0	0	0	0	0	0	0.1	0.02	0.04	0.04	0.07	0	0.07	0.27	0.02	0.04	0.09	0	0.69	0.38
NCR2	0	0	0	0	0	0	0	0	0	0	0	0	0	0	0	0	0	0	0	0	0	0	0	0	0	0	0	0	0	0	0	0	0	0	0	0	0	0	0	0	0	0	0	0	0	0	0	0	0
NECTIN4	0	0.01	0	0	0	0.02	0.01	0.06	0.54	0.28	0.93	0.51	0.29	0.29	0.31	0.48	0.25	0	0.23	0.36	0.28	0.4	0	0	0	0	0	0	0	0	0	0	0	0	0	0	0	0	0	0	0	0	0	0	0	0	0	0	0
PMEL	0	0	0	0	0.06	0.01	0.01	0	0.03	0	0.01	0.04	0	0.01	0	0	0	0	0.01	0.01	0.01	0	0.01	0	0.01	0.01	0.02	0	0	0.01	0.01	0	0	0	0.03	0	0.09	0	0	0	0	0	0	0.13	0.09	0	0	0	0
PROM1	0.01	0	0.04	0	0	0	0	0	0	0	0	0	0	0	0.08	0	0	0	0	0	0	0.2	0	0	0	0	0	0	0	0	0	0.04	0	0	0	0	0.6	0.69	0.5	0	0	0.47	0.91	0.06	0.95	0.45	0.88	0.03	0
PSCA	0.02	0	0	0	0	0	0	0	0.02	0	0.64	0.01	0	0	0.08	0.04	0	0	0.01	0	0.02	0.2	0.02	0.02	0.01	0.01	0.2	0.17	0.09	0.18	0.17	0.28	0.04	0.05	0.05	0.45	0.26	0	0	0.4	0.1	0.2	0.18	0	0.51	0	1	0	0
PTK7	0	0	0	0	0	0.04	0.06	0	0.43	0.19	0.09	0.71	0.45	0.31	0	0.12	0	0.67	0.17	0.19	0.15	0	0.07	0.14	0.13	0.17	0.14	0.06	0.09	0	0.15	0	0.5	0.16	0.15	0	0.53	0.62	0.58	0.27	0.2	0.33	0.09	0	0.29	0.18	0.25	0.1	0.05
ROBO1	0.12	0	0	0.01	0	0.02	0	0	0.75	0.78	0.14	0.75	0.49	0.47	0.54	0.32	0.25	0.33	0.5	0.43	0.33	0	0.15	0.01	0	0.09	0.01	0.01	0.02	0.17	0.01	0.08	0.14	0.17	0.17	0.65	0.34	0.19	0.27	0	0	0.07	0	0	0.08	0.64	0.12	0.2	0.09
ROR1	0	0.01	0	0.05	0	0.01	0.03	0.09	0.01	0	0	0	0	0.02	0	0	0	0	0	0	0.04	0	0.1	0	0	0.17	0.03	0.02	0.01	0.01	0.03	0	0.01	0.02	0.15	0	0.06	0	0.08	0.07	0	0.2	0	0	0.04	0.55	0	0.01	0.01
ROR2	0.04	0	0.03	0.01	0	0.05	0	0	0.11	0	0.04	0	0.01	0.13	0	0.08	0	0	0	0.01	0.02	0	0	0	0	0	0	0	0	0	0	0.04	0.04	0	0.01	0	0	0	0	0	0	0	0.36	0.06	0.04	0.09	0	0	0
SLC34A2	0	0	0	0	0	0.05	0.04	0.01	0	0	0	0	0	0	0.15	0	0	0	0	0	0.04	0.2	0	0	0	0	0	0	0	0	0	0	0	0	0	0	0	0.35	0.23	0	0	0.2	0.18	0.49	0	0.36	1	0	0
SLC39A6	0.24	0.04	0.23	0.14	0	0.13	0.26	0.14	0.87	0.5	0.62	0.81	0.69	0.44	0.15	0.44	0.25	0.83	0.46	0.61	0.43	0	0.85	0.79	0.88	0.87	0.7	0.58	0.89	0.8	0.91	0.36	0.86	0.96	0.98	1	0.87	0.77	0.92	1	1	1	0.82	1	0.75	1	0.75	0.42	0.3
SLC44A4	0.02	0	0	0.02	0.06	0	0	0	0.02	0.03	0.02	0.01	0	0.01	0.08	0	0.25	0	0	0.01	0.02	0.2	0.71	0.44	0.85	0.36	0.57	0.38	0.82	0.59	0.87	0.2	0.91	0.75	0.7	0.75	0.94	0.85	1	0.13	0.9	0.2	0	0.53	0.8	0.09	0.5	0	0
SLITRK6	0	0	0	0	0	0.01	0	0	0	0	0.09	0	0	0.01	0.08	0	0.25	0	0	0	0.01	0.2	0.04	0	0	0.02	0.02	0	0	0	0.01	0	0	0	0.06	0.05	0.68	0	0	0	0	0.07	0	0.43	0	0	0	0	0
SSTR2	0.02	0	0.01	0	0	0	0.01	0	0.91	0.17	0	0.78	0.06	0.19	0.08	0.4	0.25	0	0.21	0.19	0.37	0	0.01	0	0	0	0	0	0	0	0	0	0.01	0	0.01	0.75	0	0.08	0.04	0.07	0.1	0	0	0	0	0	0	0.02	0.02
STEAP1	0.23	0	0.05	0.01	0	0.02	0	0	0.84	0.14	0.28	0.48	0.2	0.32	0.31	0.12	0	0	0.28	0	0.1	0	0.7	0.62	0.73	0.37	0.81	0.59	0.86	0.65	0.91	0.28	0.77	0.78	0.6	0.95	0.34	0.35	0.27	0.07	0	0.13	0	0.26	0.09	0.27	0.88	0	0.02
TACSTD2	0	0	0	0	0	0.01	0.12	0.06	0.92	0.69	0.98	0.59	0.85	0.56	0.54	0.76	0.5	0.33	0.68	0.8	0.22	1	0.92	0.84	0.71	0.9	0.74	0.76	0.92	0.7	0.94	0.76	0.89	0.85	0.89	0.95	0.66	0.96	1	1	0.7	0.93	0.82	0.66	0.8	1	1	0	0
TFRC	0.22	0.07	0.31	0.02	0	0.2	0.17	0.1	0.88	0.56	0.21	0.86	0.67	0.4	0.23	0.28	0	0.67	0.59	0.55	0.27	0.4	0.17	0.06	0.14	0.11	0.25	0.04	0.26	0.06	0.13	0.32	0.23	0.23	0.38	0.95	0.94	0.96	0.92	1	1	0.53	0.55	0.6	0.93	1	0.75	0.15	0.16
TM4SF1	0.74	0.02	0.18	0.04	0.06	0.24	0.2	0.29	0.83	0.39	0.59	0.75	0.59	0.56	0.46	0.32	0	0.33	0.47	0.54	0.43	0	0.87	0.02	0.11	0.94	0.5	0.48	0.63	0.8	0.66	0.76	0.66	0.16	0.76	0.95	1	1	1	0.6	0.4	0.87	1	0.68	0.99	1	1	0.44	0.04
TNC	0.24	0.01	0	0	0	0.14	0	0	0.03	0.03	0.12	0	0	0.55	0.08	0	0	0	0.03	0.17	0.22	0	0.05	0	0	0.01	0.02	0	0	0.01	0	0.04	0.01	0	0.06	0.2	0.55	0.15	0.04	0	0	0	0.73	0.06	0.03	0.91	0	0.41	0.1
TNFRSF10B	0.24	0.09	0.18	0.07	0	0.18	0.23	0.14	0.47	0.36	0.25	0.68	0.33	0.48	0	0.28	0.25	0.5	0.25	0.26	0.22	0	0.14	0.05	0.18	0.09	0.09	0.08	0.12	0.06	0.06	0.28	0.22	0.14	0.12	0.55	0.81	0.73	0.5	0.2	0.3	0.33	0.45	0.3	0.41	0.45	0.12	0.04	0.04
TNFRSF8	0	0	0	0	0	0	0	0	0.01	0	0.01	0	0.01	0	0	0	0	0	0	0	0	0	0	0	0	0	0	0	0	0	0	0	0.01	0	0	0	0.02	0	0	0	0	0	0	0	0	0	0	0	0
TNFRSF9	0.01	0.01	0.03	0	0	0.02	0.03	0	0.39	0.17	0.03	0.25	0.07	0.12	0.15	0.2	0	0.17	0.04	0.38	0.07	0	0.01	0	0	0	0.01	0	0	0	0	0	0.01	0	0.01	0	0.23	0.19	0.42	0.2	0.2	0	0	0	0	0.09	0	0	0
TPBG	0.32	0.02	0.03	0.05	0	0.09	0.16	0.04	0.5	0.36	0.47	0.48	0.26	0.58	0.15	0.16	0.5	0.67	0.24	0.21	0.3	0.4	0.06	0.14	0.17	0.33	0.02	0.04	0	0.23	0.14	0.04	0.25	0.01	0.35	0.55	0.89	0.65	0.31	0.53	0.8	0.33	0.18	0.53	0.48	0.27	0.5	0	0
TYRP1	0	0	0	0	0	0	0	0	0	0	0	0	0	0	0	0	0	0	0	0	0	0	0	0	0	0	0	0	0	0	0.03	0	0	0	0	0	0.26	0.31	0.15	0	0	0	0	0	0.08	0	0	0	0
VTCN1	0	0	0	0	0	0	0	0	0	0	0.04	0	0.01	0	0.08	0	0.25	0	0.01	0.01	0	0	0	0	0	0	0	0	0	0	0	0.04	0	0	0	0.65	0.13	0.69	0.88	0.53	0.8	0.87	0.73	0.28	0.07	0.55	0.62	0	0
[truncated: 509 more columns]

## Sheet: Fig5B
celltype	gene	replicate	percent_cells_with_expression
All Cells	ERBB2	Lung1	3.33492
All Cells	ERBB2	Lung2	2.34141
All Cells	ERBB2	Lung3	1.54119
At1 Cell	ERBB2	Lung1	7.38636
At1 Cell	ERBB2	Lung2	3.52113
At1 Cell	ERBB2	Lung3	15.1515
At2 Cell	ERBB2	Lung1	3.75906
At2 Cell	ERBB2	Lung2	4.92881
At2 Cell	ERBB2	Lung3	4.38648
Ciliated Cell	ERBB2	Lung1	3.84615
Ciliated Cell	ERBB2	Lung3	13.6364
Club Cell	ERBB2	Lung1	8.58896
Club Cell	ERBB2	Lung2	9.65517
Club Cell	ERBB2	Lung3	11.5108
Endothelial Cell	ERBB2	Lung1	2.52281
Endothelial Cell	ERBB2	Lung2	1.54374
Endothelial Cell	ERBB2	Lung3	0.550964
Fibroblast	ERBB2	Lung1	1.68776
Fibroblast	ERBB2	Lung2	1.28056
Fibroblast	ERBB2	Lung3	3.79747
Smooth Muscle Cell	ERBB2	Lung1	2.89256
Smooth Muscle Cell	ERBB2	Lung2	2.55591
Smooth Muscle Cell	ERBB2	Lung3	0
All Cells	ERBB3	Lung1	4.62853
All Cells	ERBB3	Lung2	3.81933
All Cells	ERBB3	Lung3	3.22816
At1 Cell	ERBB3	Lung1	11.3636
At1 Cell	ERBB3	Lung2	10.5634
At1 Cell	ERBB3	Lung3	20.6061
At2 Cell	ERBB3	Lung1	7.97101
At2 Cell	ERBB3	Lung2	9.74808
At2 Cell	ERBB3	Lung3	13.5151
Ciliated Cell	ERBB3	Lung1	11.5385
Ciliated Cell	ERBB3	Lung3	20.4545
Club Cell	ERBB3	Lung1	9.20245
Club Cell	ERBB3	Lung2	11.7241
Club Cell	ERBB3	Lung3	16.5468
Endothelial Cell	ERBB3	Lung1	1.55663
Endothelial Cell	ERBB3	Lung2	1.37221
Endothelial Cell	ERBB3	Lung3	0.275482
Fibroblast	ERBB3	Lung1	2.42616
Fibroblast	ERBB3	Lung2	1.51339
Fibroblast	ERBB3	Lung3	1.26582
Smooth Muscle Cell	ERBB3	Lung1	1.23967
Smooth Muscle Cell	ERBB3	Lung2	2.23642
Smooth Muscle Cell	ERBB3	Lung3	0
All Cells	TACSTD2	Lung1	12.9243
All Cells	TACSTD2	Lung2	11.4912
All Cells	TACSTD2	Lung3	5.45663
At1 Cell	TACSTD2	Lung1	29.5455
At1 Cell	TACSTD2	Lung2	38.3803
At1 Cell	TACSTD2	Lung3	47.8788
At2 Cell	TACSTD2	Lung1	14.221
At2 Cell	TACSTD2	Lung2	21.5772
At2 Cell	TACSTD2	Lung3	15.9455
Ciliated Cell	TACSTD2	Lung1	42.3077
Ciliated Cell	TACSTD2	Lung3	47.7273
Club Cell	TACSTD2	Lung1	48.4663
Club Cell	TACSTD2	Lung2	38.6207
Club Cell	TACSTD2	Lung3	57.554
Endothelial Cell	TACSTD2	Lung1	6.17284
Endothelial Cell	TACSTD2	Lung2	4.54545
Endothelial Cell	TACSTD2	Lung3	5.23416
Fibroblast	TACSTD2	Lung1	6.96203
Fibroblast	TACSTD2	Lung2	5.12224
Fibroblast	TACSTD2	Lung3	0
Smooth Muscle Cell	TACSTD2	Lung1	6.19835
Smooth Muscle Cell	TACSTD2	Lung2	4.79233
Smooth Muscle Cell	TACSTD2	Lung3	0

## Sheet: Fig5C
celltype	gene	percent_cells_with_expression	expressed
Acinar Cell	ERBB2	0.00817439	YES
Acinar Cell	F3	0.0716831	YES
Acinar Cell	GPNMB	0.0014672	YES
Acinar Cell	GUCY2C	0	NO
Acinar Cell	LRRC15	0	NO
Acinar Cell	MET	0.0111088	YES
Acinar Cell	NECTIN4	0.0012576	YES
Acinar Cell	SLC39A6	0.00817439	YES
All Cells	ERBB2	0.00966382	YES
All Cells	F3	0.0504781	YES
All Cells	GPNMB	0.0104863	YES
All Cells	GUCY2C	0	NO
All Cells	LRRC15	0	NO
All Cells	MET	0.0133649	YES
All Cells	NECTIN4	0.00267297	YES
All Cells	SLC39A6	0.0114115	YES
Alpha Cell	ERBB2	0	NO
Alpha Cell	F3	0	NO
Alpha Cell	GPNMB	0.010101	YES
Alpha Cell	GUCY2C	0	NO
Alpha Cell	LRRC15	0	NO
Alpha Cell	MET	0	NO
Alpha Cell	NECTIN4	0.010101	YES
Alpha Cell	SLC39A6	0.030303	YES
Beta Cell	ERBB2	0	NO
Beta Cell	F3	0.030303	YES
Beta Cell	GPNMB	0.030303	YES
Beta Cell	GUCY2C	0	NO
Beta Cell	LRRC15	0	NO
Beta Cell	MET	0	NO
Beta Cell	NECTIN4	0	NO
Beta Cell	SLC39A6	0.0151515	YES
Ductal Cell	ERBB2	0.022069	YES
Ductal Cell	F3	0.0248276	YES
Ductal Cell	GPNMB	0.00275862	YES
Ductal Cell	GUCY2C	0	NO
Ductal Cell	LRRC15	0	NO
Ductal Cell	MET	0.0248276	YES
Ductal Cell	NECTIN4	0.0124138	YES
Ductal Cell	SLC39A6	0.0317241	YES
Fibroblast	ERBB2	0	NO
Fibroblast	F3	0.0677966	YES
Fibroblast	GPNMB	0.118644	YES
Fibroblast	GUCY2C	0	NO
Fibroblast	LRRC15	0	NO
Fibroblast	MET	0	NO
Fibroblast	NECTIN4	0	NO
Fibroblast	SLC39A6	0	NO

[truncated: 15 more sheets: Fig6A, Fig6B, FigS1A, FigS1B, FigS1C, FigS2A, FigS2B, FigS3, FigS4, FigS5, FigS6, FigS7, FigS8, FigS9, FigS10]
